# Supplementary material for: (R)-1-(4-Bromo­benzo­yl)-4-(1-phenyl­prop­yl)thio­semicarbazide
Source: Acta Crystallogr Sect E Struct Rep Online. 2008 Apr 10;64(Pt 5):o812. doi: 10.1107/S1600536808006806 (PMC2961238; doi:10.1107/S1600536808006806)
Supplement: Supplementary file 1 [file e-64-0o812-sup1.cif]

##############################################################################
###                                                                        ###
###        Electronic paper (Acta Crystallographica Section E)             ###
###                                                                        ###
##############################################################################
#                                                                            #
# This CIF contains the data in a paper accepted for publication in Acta     #
# Crystallographica Section E. It conforms to the requirements of Notes      #
# for Authors for Section E, and has been peer reviewed under the auspices   #
# of the IUCr Commission on Journals.                                        #
#                                                                            #
# Full details of the Crystallographic Information File format               #
# are given in the paper "The Crystallographic Information File (CIF):       #
# a New Standard Archive File for Crystallography" by S. R. Hall, F. H.      #
# Allen and I. D. Brown [Acta Cryst. (1991), A47, 655-685].                  #
#                                                                            #
# The current version of the core CIF dictionary is obtainable from          #
# ftp://ftp.iucr.org/pub/cif_core.dic. The current version number is 2.4.    #
#                                                                            #
# Software is freely available for graphical display of the structure(s) in  #
# this CIF.  For information consult the CIF home page http://www.iucr.org/  #
# cif/home.html                                                              #
#                                                                            #
# This file may be used for bona fide research purposes within the           #
# scientific community so long as proper attribution is given to the journal # 
# article from which it was obtained.                                        #
#                                                                            #
##############################################################################
                                             
data_I
_audit_creation_method     SHELXL-97
_chemical_name_systematic
;
(<i>R</i>)-1-(4-Bromobenzoyl)-4-(1-phenylpropyl)thiosemicarbazide
;
_chemical_name_common     ?
_chemical_formula_moiety     'C17 H18 Br N3 O S'
_chemical_formula_sum     'C17 H18 Br N3 O S'
_chemical_formula_iupac     'C17 H18 Br N3 O S'
_chemical_formula_weight     392.31
_chemical_melting_point     ?
_symmetry_cell_setting     orthorhombic
_symmetry_space_group_name_H-M     'P 21 21 21'
_symmetry_space_group_name_Hall     'P 2ac 2ab'
loop_
    _symmetry_equiv_pos_as_xyz
    'x, y, z'
    '-x+1/2, -y, z+1/2'
    'x+1/2, -y+1/2, -z'
    '-x, y+1/2, -z+1/2'
_cell_length_a     6.263(3)
_cell_length_b     9.698(5)
_cell_length_c     27.651(15)
_cell_angle_alpha     90.00
_cell_angle_beta     90.00
_cell_angle_gamma     90.00
_cell_volume     1679.5(15)
_cell_formula_units_Z     4
_cell_measurement_reflns_used     4820
_cell_measurement_theta_min     3.05
_cell_measurement_theta_max     27.48
_cell_measurement_temperature     123(2)
_exptl_crystal_description     block
_exptl_crystal_colour     colourles
_exptl_crystal_size_max     0.30
_exptl_crystal_size_mid     0.25
_exptl_crystal_size_min     0.20
_exptl_crystal_density_diffrn     1.552
_exptl_crystal_density_meas     ?
_exptl_crystal_density_method     'not measured'
_exptl_crystal_F_000     800
_exptl_absorpt_coefficient_mu     2.579
_exptl_absorpt_correction_type     integration
_exptl_absorpt_process_details     '(NUMABS; Higashi, 1999)'
_exptl_absorpt_correction_T_min     0.5117
_exptl_absorpt_correction_T_max     0.6265
_exptl_special_details
;
;
_diffrn_ambient_temperature     123(2)
_diffrn_radiation_type     MoK\a
_diffrn_radiation_wavelength     0.71070
_diffrn_radiation_source     'fine-focus sealed tube'
_diffrn_radiation_monochromator     graphite
_diffrn_measurement_device_type     'Rigaku/MSC Mercury CCD'
_diffrn_measurement_method     \w
_diffrn_reflns_number     13732
_diffrn_reflns_av_R_equivalents     0.0565
_diffrn_reflns_av_sigmaI/netI     0.0663
_diffrn_reflns_theta_min     3.05
_diffrn_reflns_theta_max     27.46
_diffrn_reflns_theta_full     27.46
_diffrn_measured_fraction_theta_max     0.996
_diffrn_measured_fraction_theta_full     0.996
_diffrn_reflns_limit_h_min     -8
_diffrn_reflns_limit_h_max     8
_diffrn_reflns_limit_k_min     -12
_diffrn_reflns_limit_k_max     8
_diffrn_reflns_limit_l_min     -26
_diffrn_reflns_limit_l_max     35
_refine_special_details
;
 Refinement of F^2^ against ALL reflections.  The weighted R-factor wR and
 goodness of fit S are based on F^2^, conventional R-factors R are based
 on F, with F set to zero for negative F^2^. The threshold expression of
 F^2^ > 2sigma(F^2^) is used only for calculating R-factors(gt) etc. and is
 not relevant to the choice of reflections for refinement.  R-factors based
 on F^2^ are statistically about twice as large as those based on F, and R-
 factors based on ALL data will be even larger.
;
_reflns_number_total     3824
_reflns_number_gt     3516
_reflns_threshold_expression     ' I>2\s(I)'
_refine_ls_structure_factor_coef     Fsqd
_refine_ls_matrix_type     full
_refine_ls_R_factor_all     0.0565
_refine_ls_R_factor_gt     0.0478
_refine_ls_wR_factor_gt     0.0717
_refine_ls_wR_factor_ref     0.0738
_refine_ls_goodness_of_fit_ref     1.130
_refine_ls_restrained_S_all     1.130
_refine_ls_number_reflns     3824
_refine_ls_number_parameters     219
_refine_ls_number_restraints     0
_refine_ls_hydrogen_treatment     mixed
_refine_ls_weighting_scheme     calc
_refine_ls_weighting_details
                      'calc w=1/[\s^2^(Fo^2^)+1.3691P] where P=(Fo^2^+2Fc^2^)/3'
_atom_sites_solution_hydrogens     geom
_atom_sites_solution_primary     direct
_atom_sites_solution_secondary     difmap
_refine_ls_shift/su_max     0.000
_refine_ls_shift/su_mean     0.000
_refine_diff_density_max     0.337
_refine_diff_density_min     -0.352
_refine_ls_extinction_method     'SHELXL97 (Sheldrick, 2008)'
_refine_ls_extinction_coef     0.0018(4)
_refine_ls_extinction_expression
                                  'Fc^*^=kFc[1+0.001xFc^2^\l^3^/sin(2\q)]^-1/4^'
_refine_ls_abs_structure_details     'Flack (1983), 1584 Friedel pairs'
_refine_ls_abs_structure_Flack     0.020(10)
loop_
    _atom_type_symbol
    _atom_type_description
    _atom_type_scat_dispersion_real
    _atom_type_scat_dispersion_imag
    _atom_type_scat_source
    'C' 'C' 0.0033 0.0016
                         'International Tables Vol C Tables 4.2.6.8 and 6.1.1.4'
    'H' 'H' 0.0000 0.0000
                         'International Tables Vol C Tables 4.2.6.8 and 6.1.1.4'
    'N' 'N' 0.0061 0.0033
                         'International Tables Vol C Tables 4.2.6.8 and 6.1.1.4'
    'O' 'O' 0.0106 0.0060
                         'International Tables Vol C Tables 4.2.6.8 and 6.1.1.4'
    'S' 'S' 0.1246 0.1234
                         'International Tables Vol C Tables 4.2.6.8 and 6.1.1.4'
    'Br' 'Br' -0.2901 2.4595
                         'International Tables Vol C Tables 4.2.6.8 and 6.1.1.4'
_computing_data_collection
                 'CrystalClear (Molecular Structure Corporation & Rigaku, 2001)'
_computing_cell_refinement
                 'CrystalClear (Molecular Structure Corporation & Rigaku, 2001)'
_computing_data_reduction
                       'TEXSAN (Molecular Structure Corporation & Rigaku, 2004)'
_computing_structure_solution     'SIR97 (Altomare <i>et al.</i>,  1999)'
_computing_structure_refinement     'SHELXL97 (Sheldrick, 2008)'
_computing_molecular_graphics     'ORTEPII (Johnson, 1976)'
_computing_publication_material
;
SHELXL97 (Sheldrick, 2008) and TEXSAN (Molecular Structure
Corporation & Rigaku, 2004)
;
loop_
    _atom_site_type_symbol
    _atom_site_label
    _atom_site_fract_x
    _atom_site_fract_y
    _atom_site_fract_z
    _atom_site_U_iso_or_equiv
    _atom_site_adp_type
    _atom_site_calc_flag
    _atom_site_refinement_flags
    _atom_site_occupancy
    _atom_site_disorder_assembly
    _atom_site_disorder_group
    C C1 0.0742(6) 0.2098(3) 0.24009(12) 0.0141(8) Uani d . 1 . .
    O O1 0.0089(4) 0.0922(2) 0.23367(10) 0.0260(7) Uani d . 1 . .
    N N1 -0.0306(5) 0.3005(3) 0.26956(12) 0.0144(7) Uani d . 1 . .
    H H1 0.006(6) 0.384(4) 0.2666(13) 0.017 Uiso d . 1 . .
    C C2 -0.2924(6) 0.2804(3) 0.33209(13) 0.0124(8) Uani d . 1 . .
    S S1 -0.55059(15) 0.30911(9) 0.34643(4) 0.0169(2) Uani d . 1 . .
    N N2 -0.2383(5) 0.2701(3) 0.28467(12) 0.0144(7) Uani d . 1 . .
    H H2 -0.319(7) 0.288(4) 0.2668(15) 0.017 Uiso d . 1 . .
    N N3 -0.1369(5) 0.2639(3) 0.36436(12) 0.0146(6) Uani d . 1 . .
    H H3 -0.024(6) 0.254(3) 0.3547(15) 0.017 Uiso d . 1 . .
    C C3 0.2725(6) 0.2613(3) 0.21649(13) 0.0134(8) Uani d . 1 . .
    C C4 0.3408(6) 0.3985(4) 0.21787(13) 0.0156(8) Uani d . 1 . .
    H H4 0.2625 0.4643 0.2361 0.019 Uiso calc R 1 . .
    C C5 0.5216(6) 0.4390(3) 0.19285(14) 0.0171(8) Uani d . 1 . .
    H H5 0.5681 0.5322 0.1939 0.020 Uiso calc R 1 . .
    C C6 0.6334(7) 0.3426(3) 0.16636(12) 0.0153(7) Uani d . 1 . .
    C C7 0.5710(6) 0.2056(4) 0.16486(13) 0.0197(8) Uani d . 1 . .
    H H7 0.6508 0.1401 0.1468 0.024 Uiso calc R 1 . .
    C C8 0.3915(7) 0.1659(3) 0.18998(13) 0.0169(8) Uani d . 1 . .
    H H8 0.3479 0.0721 0.1893 0.020 Uiso calc R 1 . .
    Br Br1 0.87772(7) 0.39971(4) 0.131114(15) 0.02482(12) Uani d . 1 . .
    C C9 -0.1593(6) 0.2802(3) 0.41665(12) 0.0152(8) Uani d . 1 . .
    H H9 -0.3033 0.3217 0.4224 0.018 Uiso calc R 1 . .
    C C10 -0.1581(6) 0.1398(3) 0.44199(13) 0.0154(8) Uani d . 1 . .
    C C11 -0.3136(6) 0.0440(3) 0.42905(14) 0.0207(9) Uani d . 1 . .
    H H11 -0.4171 0.0674 0.4053 0.025 Uiso calc R 1 . .
    C C12 -0.3188(7) -0.0852(4) 0.45040(15) 0.0258(10) Uani d . 1 . .
    H H12 -0.4244 -0.1503 0.4410 0.031 Uiso calc R 1 . .
    C C13 -0.1711(7) -0.1193(4) 0.48521(14) 0.0273(10) Uani d . 1 . .
    H H13 -0.1748 -0.2078 0.4999 0.033 Uiso calc R 1 . .
    C C14 -0.0166(7) -0.0245(4) 0.49888(16) 0.0305(11) Uani d . 1 . .
    H H14 0.0848 -0.0475 0.5231 0.037 Uiso calc R 1 . .
    C C15 -0.0110(6) 0.1039(4) 0.47705(14) 0.0231(9) Uani d . 1 . .
    H H15 0.0956 0.1683 0.4863 0.028 Uiso calc R 1 . .
    C C16 0.0052(6) 0.3842(4) 0.43521(13) 0.0200(8) Uani d . 1 . .
    H H16A 0.1506 0.3475 0.4296 0.024 Uiso calc R 1 . .
    H H16B -0.0137 0.3966 0.4705 0.024 Uiso calc R 1 . .
    C C17 -0.0165(7) 0.5243(4) 0.41003(15) 0.0276(10) Uani d . 1 . .
    H H17A 0.0209 0.5147 0.3758 0.041 Uiso calc R 1 . .
    H H17B 0.0798 0.5909 0.4254 0.041 Uiso calc R 1 . .
    H H17C -0.1641 0.5569 0.4129 0.041 Uiso calc R 1 . .
loop_
    _atom_site_aniso_label
    _atom_site_aniso_U_11
    _atom_site_aniso_U_22
    _atom_site_aniso_U_33
    _atom_site_aniso_U_12
    _atom_site_aniso_U_13
    _atom_site_aniso_U_23
    C1 0.017(2) 0.0147(16) 0.0109(19) 0.0004(14) 0.0000(16) 0.0045(13)
    O1 0.0226(16) 0.0156(12) 0.0397(18) -0.0052(12) 0.0131(13) -0.0043(12)
    N1 0.0114(16) 0.0133(13) 0.0185(19) -0.0054(12) 0.0049(14) 0.0010(12)
    C2 0.0131(19) 0.0096(15) 0.015(2) -0.0006(13) 0.0013(16) -0.0013(13)
    S1 0.0102(5) 0.0220(4) 0.0184(5) 0.0014(4) 0.0029(4) 0.0007(4)
    N2 0.0078(17) 0.0215(16) 0.0140(19) -0.0001(13) -0.0027(14) 0.0057(13)
    N3 0.0102(15) 0.0230(13) 0.0105(16) 0.0013(12) 0.0013(17) -0.0019(12)
    C3 0.0120(19) 0.0140(16) 0.014(2) 0.0009(13) -0.0015(16) 0.0044(13)
    C4 0.015(2) 0.0156(15) 0.0165(19) 0.0032(17) 0.0005(16) 0.0038(15)
    C5 0.018(2) 0.0155(17) 0.018(2) -0.0002(14) -0.0004(18) 0.0023(14)
    C6 0.0116(18) 0.0256(16) 0.0087(18) 0.0002(15) 0.0002(18) 0.0040(13)
    C7 0.020(2) 0.0242(17) 0.015(2) 0.0037(15) 0.0044(17) -0.0027(15)
    C8 0.016(2) 0.0158(15) 0.019(2) -0.0009(15) 0.0043(19) 0.0004(13)
    Br1 0.01688(19) 0.03197(19) 0.0256(2) -0.00092(17) 0.0097(2) 0.00672(18)
    C9 0.015(2) 0.0230(17) 0.0078(19) -0.0003(15) 0.0031(16) -0.0007(13)
    C10 0.018(2) 0.0194(16) 0.0090(18) 0.0018(14) 0.0014(17) -0.0006(12)
    C11 0.020(2) 0.0270(18) 0.015(2) -0.0036(15) -0.0038(17) 0.0045(15)
    C12 0.028(3) 0.028(2) 0.021(2) -0.0071(18) 0.0013(18) -0.0019(17)
    C13 0.038(3) 0.0230(19) 0.021(2) 0.0071(18) 0.005(2) 0.0009(16)
    C14 0.035(3) 0.033(2) 0.023(3) 0.0116(19) -0.011(2) 0.0005(18)
    C15 0.027(2) 0.0242(18) 0.018(2) -0.0021(19) -0.0045(18) 0.0018(18)
    C16 0.020(2) 0.0275(18) 0.013(2) -0.0051(16) 0.0007(16) -0.0030(16)
    C17 0.032(3) 0.030(2) 0.021(2) -0.0109(18) 0.004(2) 0.0027(17)
_geom_special_details
;
 All esds (except the esd in the dihedral angle between two l.s. planes)
 are estimated using the full covariance matrix.  The cell esds are taken
 into account individually in the estimation of esds in distances, angles
 and torsion angles; correlations between esds in cell parameters are only
 used when they are defined by crystal symmetry.  An approximate (isotropic)
 treatment of cell esds is used for estimating esds involving l.s. planes.
;
loop_
    _geom_bond_atom_site_label_1
    _geom_bond_atom_site_label_2
    _geom_bond_site_symmetry_2
    _geom_bond_distance
    _geom_bond_publ_flag
    C1 O1 . 1.224(4) ?
    C1 N1 . 1.367(4) ?
    C1 C3 . 1.489(5) ?
    N1 N2 . 1.397(4) ?
    N1 H1 . 0.84(4) ?
    C2 N3 . 1.330(5) ?
    C2 N2 . 1.358(5) ?
    C2 S1 . 1.688(4) ?
    N2 H2 . 0.73(4) ?
    N3 C9 . 1.461(5) ?
    N3 H3 . 0.76(4) ?
    C3 C8 . 1.396(5) ?
    C3 C4 . 1.398(5) ?
    C4 C5 . 1.384(5) ?
    C4 H4 . 0.9500 ?
    C5 C6 . 1.379(5) ?
    C5 H5 . 0.9500 ?
    C6 C7 . 1.386(5) ?
    C6 Br1 . 1.897(4) ?
    C7 C8 . 1.376(5) ?
    C7 H7 . 0.9500 ?
    C8 H8 . 0.9500 ?
    C9 C16 . 1.531(5) ?
    C9 C10 . 1.532(4) ?
    C9 H9 . 1.0000 ?
    C10 C15 . 1.382(5) ?
    C10 C11 . 1.393(5) ?
    C11 C12 . 1.386(5) ?
    C11 H11 . 0.9500 ?
    C12 C13 . 1.376(6) ?
    C12 H12 . 0.9500 ?
    C13 C14 . 1.387(6) ?
    C13 H13 . 0.9500 ?
    C14 C15 . 1.384(5) ?
    C14 H14 . 0.9500 ?
    C15 H15 . 0.9500 ?
    C16 C17 . 1.532(5) ?
    C16 H16A . 0.9900 ?
    C16 H16B . 0.9900 ?
    C17 H17A . 0.9800 ?
    C17 H17B . 0.9800 ?
    C17 H17C . 0.9800 ?
loop_
    _geom_angle_atom_site_label_1
    _geom_angle_atom_site_label_2
    _geom_angle_atom_site_label_3
    _geom_angle_site_symmetry_1
    _geom_angle_site_symmetry_3
    _geom_angle
    _geom_angle_publ_flag
    O1 C1 N1 . . 121.7(3) ?
    O1 C1 C3 . . 121.8(3) ?
    N1 C1 C3 . . 116.5(3) ?
    C1 N1 N2 . . 119.3(3) ?
    C1 N1 H1 . . 115(3) ?
    N2 N1 H1 . . 119(3) ?
    N3 C2 N2 . . 117.1(3) ?
    N3 C2 S1 . . 124.3(3) ?
    N2 C2 S1 . . 118.6(3) ?
    C2 N2 N1 . . 120.4(3) ?
    C2 N2 H2 . . 118(3) ?
    N1 N2 H2 . . 113(3) ?
    C2 N3 C9 . . 125.5(3) ?
    C2 N3 H3 . . 117(3) ?
    C9 N3 H3 . . 117(3) ?
    C8 C3 C4 . . 118.8(3) ?
    C8 C3 C1 . . 117.0(3) ?
    C4 C3 C1 . . 124.2(3) ?
    C5 C4 C3 . . 120.4(3) ?
    C5 C4 H4 . . 119.8 ?
    C3 C4 H4 . . 119.8 ?
    C6 C5 C4 . . 119.2(3) ?
    C6 C5 H5 . . 120.4 ?
    C4 C5 H5 . . 120.4 ?
    C5 C6 C7 . . 121.5(4) ?
    C5 C6 Br1 . . 119.0(3) ?
    C7 C6 Br1 . . 119.5(3) ?
    C8 C7 C6 . . 118.9(3) ?
    C8 C7 H7 . . 120.5 ?
    C6 C7 H7 . . 120.5 ?
    C7 C8 C3 . . 121.0(3) ?
    C7 C8 H8 . . 119.5 ?
    C3 C8 H8 . . 119.5 ?
    N3 C9 C16 . . 109.8(3) ?
    N3 C9 C10 . . 110.8(3) ?
    C16 C9 C10 . . 115.4(3) ?
    N3 C9 H9 . . 106.8 ?
    C16 C9 H9 . . 106.8 ?
    C10 C9 H9 . . 106.8 ?
    C15 C10 C11 . . 118.6(3) ?
    C15 C10 C9 . . 123.3(3) ?
    C11 C10 C9 . . 118.2(3) ?
    C12 C11 C10 . . 120.7(4) ?
    C12 C11 H11 . . 119.6 ?
    C10 C11 H11 . . 119.6 ?
    C13 C12 C11 . . 120.0(4) ?
    C13 C12 H12 . . 120.0 ?
    C11 C12 H12 . . 120.0 ?
    C12 C13 C14 . . 120.0(4) ?
    C12 C13 H13 . . 120.0 ?
    C14 C13 H13 . . 120.0 ?
    C15 C14 C13 . . 119.7(4) ?
    C15 C14 H14 . . 120.2 ?
    C13 C14 H14 . . 120.2 ?
    C10 C15 C14 . . 121.1(4) ?
    C10 C15 H15 . . 119.5 ?
    C14 C15 H15 . . 119.5 ?
    C9 C16 C17 . . 111.8(3) ?
    C9 C16 H16A . . 109.3 ?
    C17 C16 H16A . . 109.3 ?
    C9 C16 H16B . . 109.3 ?
    C17 C16 H16B . . 109.3 ?
    H16A C16 H16B . . 107.9 ?
    C16 C17 H17A . . 109.5 ?
    C16 C17 H17B . . 109.5 ?
    H17A C17 H17B . . 109.5 ?
    C16 C17 H17C . . 109.5 ?
    H17A C17 H17C . . 109.5 ?
    H17B C17 H17C . . 109.5 ?
loop_
    _geom_torsion_atom_site_label_1
    _geom_torsion_atom_site_label_2
    _geom_torsion_atom_site_label_3
    _geom_torsion_atom_site_label_4
    _geom_torsion_site_symmetry_1
    _geom_torsion_site_symmetry_2
    _geom_torsion_site_symmetry_3
    _geom_torsion_site_symmetry_4
    _geom_torsion
    _geom_torsion_publ_flag
    O1 C1 N1 N2 . . . . -13.7(5) ?
    C3 C1 N1 N2 . . . . 166.7(3) ?
    N3 C2 N2 N1 . . . . -26.7(4) ?
    S1 C2 N2 N1 . . . . 154.7(2) ?
    C1 N1 N2 C2 . . . . 131.2(3) ?
    N2 C2 N3 C9 . . . . 175.6(3) ?
    S1 C2 N3 C9 . . . . -6.0(4) ?
    O1 C1 C3 C8 . . . . -5.4(5) ?
    N1 C1 C3 C8 . . . . 174.2(3) ?
    O1 C1 C3 C4 . . . . 172.1(3) ?
    N1 C1 C3 C4 . . . . -8.3(5) ?
    C8 C3 C4 C5 . . . . 0.8(5) ?
    C1 C3 C4 C5 . . . . -176.7(3) ?
    C3 C4 C5 C6 . . . . 0.2(5) ?
    C4 C5 C6 C7 . . . . -1.1(6) ?
    C4 C5 C6 Br1 . . . . 178.7(3) ?
    C5 C6 C7 C8 . . . . 0.8(6) ?
    Br1 C6 C7 C8 . . . . -179.0(3) ?
    C6 C7 C8 C3 . . . . 0.3(6) ?
    C4 C3 C8 C7 . . . . -1.1(6) ?
    C1 C3 C8 C7 . . . . 176.6(3) ?
    C2 N3 C9 C16 . . . . -125.2(3) ?
    C2 N3 C9 C10 . . . . 106.1(4) ?
    N3 C9 C10 C15 . . . . 121.4(4) ?
    C16 C9 C10 C15 . . . . -4.2(5) ?
    N3 C9 C10 C11 . . . . -58.7(4) ?
    C16 C9 C10 C11 . . . . 175.7(3) ?
    C15 C10 C11 C12 . . . . -0.8(6) ?
    C9 C10 C11 C12 . . . . 179.3(3) ?
    C10 C11 C12 C13 . . . . 0.8(6) ?
    C11 C12 C13 C14 . . . . -0.1(6) ?
    C12 C13 C14 C15 . . . . -0.5(6) ?
    C11 C10 C15 C14 . . . . 0.2(6) ?
    C9 C10 C15 C14 . . . . -180.0(4) ?
    C13 C14 C15 C10 . . . . 0.5(6) ?
    N3 C9 C16 C17 . . . . 57.4(4) ?
    C10 C9 C16 C17 . . . . -176.5(3) ?
loop_
    _geom_hbond_atom_site_label_D
    _geom_hbond_atom_site_label_H
    _geom_hbond_atom_site_label_A
    _geom_hbond_site_symmetry_A
    _geom_hbond_distance_DH
    _geom_hbond_distance_HA
    _geom_hbond_distance_DA
    _geom_hbond_angle_DHA
    N1 H1 O1 4 0.84(4) 2.03(4) 2.834(4) 161(4)
data_global
_journal_date_recd_electronic     2008-03-09
_journal_date_accepted     2008-03-11
_journal_name_full     'Acta Crystallographica, Section E'
_journal_year     2008
_journal_volume     64
_journal_issue      5
_journal_page_first     o812
_journal_page_last     o812
_journal_paper_category     QO
_journal_coeditor_code     HG2385
_publ_contact_author_name
;
'Hameed,Shahid'
;
_publ_contact_author_address
;
Department of Chemistry
Quaid-i-Azam University Islamabad
45320-Pakistan
;
_publ_contact_author_email     shameed@qau.edu.pk
_publ_contact_author_fax     ?
_publ_contact_author_phone     ?
_publ_section_title
;
(<i>R</i>)-1-(4-Bromobenzoyl)-4-(1-phenylpropyl)thiosemicarbazide
;
loop_
    _publ_author_name
    _publ_author_address
    'Serwer, Monazza '
;
Department of Chemistry
Quaid-i-Azam University
Islamabad 45320
Pakistan
;
    'Khawar Rauf, M.'
;
Department of Chemistry, Faculty of Engineering
Gifu University, Yanagido, Gifu 501-1193, Japan
;
    'Ebihara, Masahiro'
;
Department of Chemistry, Faculty of Engineering
Gifu University, Yanagido, Gifu 501-1193, Japan
;
    'Hameed, Shahid'
;
Department of Chemistry
Quaid-i-Azam University
Islamabad 45320
Pakistan
;
