# Supplementary material for: (R)-1-(4-Bromo­benzo­yl)-4-(1-phenyl­prop­yl)thio­semicarbazide
Source: Acta Crystallogr Sect E Struct Rep Online. 2008 Apr 10;64(Pt 5):o812. doi: 10.1107/S1600536808006806 (PMC2961238; doi:10.1107/S1600536808006806)
Supplement: Supplementary file 2 [file e-64-0o812-Isup2.hkl]

# 
# h,k,l, Fc-squared, Fo-squared, sigma(Fo-squared) and status flag 
# 
data_I
_shelx_title ' _khawar80' 
_shelx_refln_list_code          4 
_shelx_F_calc_maximum      186.71 
_exptl_crystal_F_000       800.00 
_reflns_d_resolution_high  0.7707 
 
loop_ 
 _symmetry_equiv_pos_as_xyz 
 'x, y, z' 
 '-x+1/2, -y, z+1/2' 
 'x+1/2, -y+1/2, -z' 
 '-x, y+1/2, -z+1/2' 
 
_cell_length_a     6.2630 
_cell_length_b     9.6981 
_cell_length_c    27.6515 
_cell_angle_alpha  90.000 
_cell_angle_beta   90.000 
_cell_angle_gamma  90.000 
 
_shelx_F_squared_multiplier     1.000 
 
loop_ 
 _refln_index_h 
 _refln_index_k 
 _refln_index_l 
 _refln_F_squared_calc 
 _refln_F_squared_meas 
 _refln_F_squared_sigma 
 _refln_observed_status 
   2   0   0     7827.85     8099.81    251.68 o 
   4   0   0     2052.13     1869.33     71.28 o 
   6   0   0      495.83      663.29    111.60 o 
   8   0   0     1077.84     1253.39    160.41 o 
   1   1   0      525.86      533.61     10.13 o 
   2   1   0    12435.38    12525.00    222.23 o 
   3   1   0     4106.07     4079.07     85.23 o 
   4   1   0      202.03      129.45     16.06 o 
   5   1   0      798.60      919.74     74.04 o 
   6   1   0      348.40      426.42     74.36 o 
   7   1   0     1928.75     1766.31    129.54 o 
   8   1   0      218.79      342.32    170.28 o 
   0   2   0     5222.02     5114.19     82.62 o 
   1   2   0      598.77      498.96     10.01 o 
   2   2   0     1266.77     1360.34     25.36 o 
   3   2   0     4939.36     4742.77     90.03 o 
   4   2   0       93.28       84.51     12.52 o 
   5   2   0     3514.02     3066.87    160.74 o 
   6   2   0      861.37      902.25     76.59 o 
   7   2   0      579.87      570.96    108.41 o 
   8   2   0      321.43      224.20     63.64 o 
   1   3   0     1468.01     1503.85     21.48 o 
   2   3   0     5233.62     5206.83     81.14 o 
   3   3   0        3.69       48.59     14.25 o 
   4   3   0       42.85       60.81     17.56 o 
   5   3   0     1186.66     1104.34     43.61 o 
   6   3   0     3726.25     3624.82    167.46 o 
   7   3   0      974.65      898.20    144.84 o 
   0   4   0     4682.43     4599.15     92.88 o 
   1   4   0      815.28      736.22     16.51 o 
   2   4   0      664.28      694.33     22.63 o 
   3   4   0     1375.41     1434.60     43.44 o 
   4   4   0     4856.43     4762.33    114.39 o 
   5   4   0     1122.29     1088.81     45.31 o 
   6   4   0      355.76      272.75     51.21 o 
   7   4   0       89.55      103.68     41.07 o 
   1   5   0      191.75      144.83      8.24 o 
   2   5   0        8.59       66.41     12.71 o 
   3   5   0     4655.32     4427.27    115.49 o 
   4   5   0      531.67      547.06     31.71 o 
   5   5   0       15.86      105.92     27.26 o 
   6   5   0      277.76      247.07     49.70 o 
   7   5   0      524.97      566.63     71.83 o 
   0   6   0     6854.35     6631.22    165.46 o 
   1   6   0     1238.29     1182.25     28.65 o 
   2   6   0      578.16      626.40     18.71 o 
   3   6   0        7.83       77.53     28.83 o 
   4   6   0      777.74      745.49     38.79 o 
   5   6   0      470.91      423.91     34.41 o 
   6   6   0      108.39       98.06     43.93 o 
   7   6   0       60.65       93.22     88.70 o 
   1   7   0      744.98      762.31     30.68 o 
   2   7   0     3910.96     3830.14     69.14 o 
   3   7   0        2.02       72.15     20.46 o 
   4   7   0      660.48      681.93     37.94 o 
   5   7   0      131.87      132.78     22.51 o 
   6   7   0     1650.93     1976.00    113.57 o 
   0   8   0       11.01      117.68     44.81 o 
   1   8   0      608.53      594.90     31.25 o 
   2   8   0     1046.81     1040.35     37.01 o 
   3   8   0     1087.47     1094.96     36.10 o 
   4   8   0      217.60      215.77     21.88 o 
   5   8   0     1228.91     1268.03     56.08 o 
   1   9   0      820.81      898.10     54.16 o 
   2   9   0     1142.87     1139.93     47.35 o 
   3   9   0      225.69      275.69     37.56 o 
   4   9   0      181.27      218.33     47.98 o 
   5   9   0      100.98      123.98     35.47 o 
   0  10   0     3901.02     4004.85    119.53 o 
   1  10   0      378.84      337.87     35.12 o 
   2  10   0     1067.99     1056.94     53.42 o 
   3  10   0       35.40       86.53     41.08 o 
   4  10   0      191.59      203.00     39.50 o 
   1  11   0       37.66      129.32     47.04 o 
   2  11   0      176.94      154.44     33.65 o 
   3  11   0       73.59      132.07     47.00 o 
   0  12   0       25.60      156.92     63.97 o 
   1  12   0       42.57       86.00     37.64 o 
   2  12   0       35.98       48.95     40.48 o 
   1   0   1     3116.70     2875.63     87.79 o 
   2   0   1      746.84      648.03     23.53 o 
   3   0   1       55.65       80.94     19.54 o 
   4   0   1      526.69      623.61     53.27 o 
   5   0   1      771.62      705.94     19.45 o 
   6   0   1     1914.04     2203.00    285.28 o 
   7   0   1     1720.52     1803.94    225.29 o 
   8   0   1      593.18      608.26     95.61 o 
  -8   1   1      261.97      327.82     84.80 o 
  -7   1   1      584.29      661.05     83.96 o 
  -6   1   1      516.24      532.54     73.39 o 
  -5   1   1     2877.06     2606.23    100.51 o 
  -4   1   1     1848.07     1714.22     35.99 o 
  -3   1   1      905.11      883.42     24.40 o 
  -2   1   1     6892.94     6937.50    137.56 o 
  -1   1   1     6794.54     6484.28     98.90 o 
   1   1   1     6255.17     6167.93    142.46 o 
   2   1   1     7267.54     7209.88    130.25 o 
   3   1   1      667.15      695.64     30.71 o 
   4   1   1     1811.21     1773.11     56.72 o 
   5   1   1     2719.32     2585.57     67.95 o 
   6   1   1      366.67      448.38     60.30 o 
   7   1   1      660.11      666.39     75.58 o 
   8   1   1      319.42      316.41    122.96 o 
  -8   2   1      457.57      307.25     67.37 o 
  -7   2   1      457.59      438.57     68.03 o 
  -6   2   1      114.44      110.23     38.74 o 
  -5   2   1      378.96      365.13     28.59 o 
  -4   2   1     2193.68     2195.81     51.33 o 
  -3   2   1     4249.03     4122.77     83.55 o 
  -2   2   1     4563.75     4670.00     70.76 o 
  -1   2   1     2916.55     2977.45     53.59 o 
   0   2   1    19046.76    19235.45    237.57 o 
   1   2   1     2732.45     2840.10     38.58 o 
   2   2   1     4407.06     4540.72     81.59 o 
   3   2   1     3888.90     3807.49     79.57 o 
   4   2   1     2115.46     2036.87     49.43 o 
   5   2   1      344.86      372.82     22.17 o 
   6   2   1       81.79       97.89     51.84 o 
   7   2   1      293.49      321.72     61.05 o 
   8   2   1      341.83      347.40    115.91 o 
  -7   3   1      562.89      496.45     69.16 o 
  -6   3   1      269.42      308.20     73.27 o 
  -5   3   1      200.18      177.41     17.11 o 
  -4   3   1     4420.75     4486.54     99.07 o 
  -3   3   1     3154.30     3090.00     64.03 o 
  -2   3   1     1675.25     1712.06     39.08 o 
  -1   3   1     2938.38     2948.73     74.66 o 
   0   3   1    15261.61    15288.58    177.58 o 
   1   3   1     2150.94     2306.56     35.18 o 
   2   3   1     1524.01     1578.46     33.20 o 
   3   3   1     3205.84     3089.23     60.79 o 
   4   3   1     5114.27     5140.49    101.57 o 
   5   3   1      183.10      203.64     21.18 o 
   6   3   1      291.18      479.92     65.33 o 
   7   3   1      429.04      351.07     88.20 o 
  -7   4   1      198.94      161.71     43.86 o 
  -6   4   1      805.39      930.23    132.23 o 
  -5   4   1      730.93      721.75     39.89 o 
  -4   4   1     3141.75     3072.89    135.63 o 
  -3   4   1      135.16      157.97     20.50 o 
  -2   4   1     2863.53     2731.84     59.56 o 
  -1   4   1     2229.37     2088.76     37.00 o 
   0   4   1      381.18      446.69     15.07 o 
   1   4   1     2046.72     1939.14     34.49 o 
   2   4   1     3071.66     2967.62     56.24 o 
   3   4   1      142.96      177.45     18.01 o 
   4   4   1     3007.33     2902.95     78.17 o 
   5   4   1      530.81      493.30     34.51 o 
   6   4   1      743.49      660.72     56.02 o 
   7   4   1      298.09      373.17     91.23 o 
  -7   5   1      719.49      569.26     67.99 o 
  -6   5   1     3021.84     2893.09    110.12 o 
  -5   5   1      790.20      808.30     45.22 o 
  -4   5   1     1571.62     1603.83     60.16 o 
  -3   5   1     2403.30     2445.93     68.47 o 
  -2   5   1     1636.68     1673.38     31.86 o 
  -1   5   1      546.43      517.80     20.79 o 
   0   5   1       25.05      144.35     31.69 o 
   1   5   1      749.52      681.40     17.93 o 
   2   5   1     2265.55     2306.57     45.63 o 
   3   5   1     2331.81     2279.21     56.35 o 
   4   5   1     1592.93     1558.27     49.29 o 
   5   5   1      723.04      735.97     35.97 o 
   6   5   1     2983.18     2965.07    201.98 o 
   7   5   1      736.66      738.56    168.35 o 
  -7   6   1      489.19      610.26     76.49 o 
  -6   6   1      113.98      156.23     36.72 o 
  -5   6   1     1404.48     1460.16     51.30 o 
  -4   6   1     2063.95     1938.60     53.46 o 
  -3   6   1      431.22      506.34     24.65 o 
  -2   6   1     1907.17     1965.83     36.66 o 
  -1   6   1     4122.41     3911.95     87.24 o 
   0   6   1       23.99       69.93     12.07 o 
   1   6   1     3952.95     3824.97     62.87 o 
   2   6   1     1870.54     1899.26     39.98 o 
   3   6   1      388.36      385.28     32.11 o 
   4   6   1     2038.72     1982.78     78.21 o 
   5   6   1     1425.53     1388.76     63.69 o 
   6   6   1      146.34      195.54     62.78 o 
   7   6   1      475.68      490.48     88.65 o 
  -6   7   1       98.03      108.09     55.61 o 
  -5   7   1      112.77      134.75     26.20 o 
  -4   7   1     1693.67     1667.89     53.48 o 
  -3   7   1     1773.98     1751.64     40.80 o 
  -2   7   1     2352.65     2468.16     50.82 o 
  -1   7   1     1070.13      997.38     37.34 o 
   0   7   1     1240.48     1166.15     33.74 o 
   1   7   1     1016.10      988.28     32.17 o 
   2   7   1     2510.51     2523.71     47.48 o 
   3   7   1     2103.29     1991.63     57.62 o 
   4   7   1     1465.71     1595.70     62.98 o 
   5   7   1      193.81      231.83     34.21 o 
   6   7   1       67.86       85.03     53.64 o 
  -5   8   1       29.21      107.62     35.50 o 
  -4   8   1     1371.17     1353.95     65.47 o 
  -3   8   1      461.66      466.61     25.01 o 
  -2   8   1      402.88      387.07     22.56 o 
  -1   8   1     1052.11     1144.91     42.81 o 
   0   8   1     3661.28     3509.31     73.56 o 
   1   8   1     1470.67     1554.50     56.75 o 
   2   8   1      530.84      485.77     40.56 o 
   3   8   1      548.82      543.80     28.00 o 
   4   8   1     1050.15     1063.98     42.13 o 
   5   8   1       83.43       89.47     22.01 o 
  -5   9   1      139.35      137.26     53.63 o 
  -4   9   1      643.97      671.63     51.59 o 
  -3   9   1      212.72      227.49     28.98 o 
  -2   9   1     2305.08     2419.20     78.22 o 
  -1   9   1      321.45      310.06     30.41 o 
   0   9   1       92.87      140.02     19.89 o 
   1   9   1      243.06      296.16     33.06 o 
   2   9   1     2088.06     2072.54     67.95 o 
   3   9   1      318.18      270.29     33.63 o 
   4   9   1      657.28      614.65     51.12 o 
   5   9   1      152.08      157.34     34.92 o 
  -4  10   1       82.43       73.48     26.64 o 
  -3  10   1       35.25      141.85     35.54 o 
  -2  10   1      881.65      940.96     51.82 o 
  -1  10   1      719.48      749.93     43.02 o 
   0  10   1       29.85      123.62     27.07 o 
   1  10   1      625.49      714.58    158.80 o 
   2  10   1      645.45      711.40     46.30 o 
   3  10   1       73.82      125.52     51.68 o 
   4  10   1       80.77      124.40     30.70 o 
  -3  11   1       16.36      120.72     56.79 o 
  -2  11   1      442.50      531.66     57.00 o 
  -1  11   1      450.19      479.56     46.38 o 
   0  11   1       34.55       59.46     32.42 o 
   1  11   1      496.84      552.01     46.11 o 
   2  11   1      481.09      489.14     50.12 o 
   3  11   1        2.79      106.03     48.76 o 
  -2  12   1      236.25      158.45     46.11 o 
  -1  12   1      151.10      151.62     54.36 o 
   0  12   1      175.81      244.79     36.06 o 
   1  12   1      179.89      174.63     32.76 o 
   2  12   1      255.01      285.84     46.03 o 
   1   0   2       91.25       90.92      8.59 o 
   2   0   2      327.37      370.24     18.83 o 
   3   0   2    13817.68    13581.49    410.63 o 
   4   0   2      174.54      255.76     36.78 o 
   5   0   2       24.03      116.81     59.23 o 
   6   0   2      970.19      893.36    110.38 o 
   7   0   2      660.84      834.04     92.97 o 
   8   0   2       25.17      144.32     76.81 o 
  -8   1   2      777.37      897.20     97.81 o 
  -7   1   2      125.59       90.16     39.27 o 
  -6   1   2       94.22      199.45     93.18 o 
  -5   1   2      550.27      559.30     46.37 o 
  -4   1   2     6199.82     6154.03    161.11 o 
  -3   1   2      387.03      434.31     46.27 o 
  -2   1   2     1923.90     2018.28     39.01 o 
  -1   1   2     2567.30     2547.54     71.11 o 
   2   1   2     1835.02     1989.89     45.63 o 
   3   1   2      174.80      243.98     31.65 o 
   4   1   2     6206.64     6008.67    217.15 o 
   5   1   2      540.40      659.30    153.05 o 
   6   1   2      110.66       66.19     28.91 o 
   7   1   2      155.05      292.23     72.24 o 
   8   1   2      768.30      740.78    134.57 o 
  -8   2   2      113.70      146.22     44.65 o 
  -7   2   2      612.09      617.63     78.82 o 
  -6   2   2     3023.13     3119.66    194.69 o 
  -5   2   2     1423.02     1173.24     73.93 o 
  -4   2   2      926.85      989.53     28.48 o 
  -3   2   2      207.33      249.35     13.69 o 
  -2   2   2     6197.16     6169.98    103.31 o 
  -1   2   2     3504.60     3520.38     51.33 o 
   0   2   2    15749.29    15531.83    194.53 o 
   1   2   2     3202.96     3247.60     51.07 o 
   2   2   2     6344.91     6612.17    114.49 o 
   3   2   2      127.86      141.54     11.37 o 
   4   2   2      973.84     1018.46     39.11 o 
   5   2   2     1471.79     1369.35     49.47 o 
   6   2   2     3390.84     3383.26    140.49 o 
   7   2   2      648.81      677.73     78.71 o 
   8   2   2      116.10      231.24    107.42 o 
  -7   3   2      845.52      986.51     86.56 o 
  -6   3   2      317.14      293.02     51.37 o 
  -5   3   2     2773.91     2688.45    115.86 o 
  -4   3   2     1074.98     1103.92     40.40 o 
  -3   3   2     5058.22     5095.10    112.25 o 
  -2   3   2      792.40      832.97     18.80 o 
  -1   3   2     5570.50     5541.39     95.39 o 
   0   3   2     1366.22     1313.08     17.29 o 
   1   3   2     4890.80     4979.28     63.24 o 
   2   3   2      837.90      852.48     18.50 o 
   3   3   2     5143.92     5253.96    100.84 o 
   4   3   2     1176.72     1194.12     36.59 o 
   5   3   2     2663.69     2592.80     65.06 o 
   6   3   2      348.50      376.38     55.89 o 
   7   3   2      930.81      905.82    141.54 o 
  -7   4   2      938.10      894.76     91.73 o 
  -6   4   2      559.42      892.15    346.08 o 
  -5   4   2     1233.15     1274.67    147.34 o 
  -4   4   2      894.43      836.63     70.92 o 
  -3   4   2     1598.53     1622.97     48.78 o 
  -2   4   2     6392.87     6243.63    114.99 o 
  -1   4   2     6536.42     6472.13     97.77 o 
   0   4   2     1391.99     1500.61     26.26 o 
   1   4   2     7119.81     7106.71    118.71 o 
   2   4   2     6905.84     6675.87    150.60 o 
   3   4   2     1940.39     1896.97     52.57 o 
   4   4   2      895.93     1001.29     38.05 o 
   5   4   2     1104.72     1122.81     46.05 o 
   6   4   2      434.84      400.67     58.56 o 
   7   4   2      766.52      918.94    136.24 o 
  -7   5   2       42.40       94.58     46.94 o 
  -6   5   2       51.81      117.26     40.71 o 
  -5   5   2        3.33       97.68     30.87 o 
  -4   5   2     3357.62     3192.33     83.40 o 
  -3   5   2      127.65      162.26     16.93 o 
  -2   5   2      399.71      392.73     15.93 o 
  -1   5   2        7.70       55.39      9.68 o 
   0   5   2    27244.82    26879.73    432.96 o 
   1   5   2       13.11       63.82      9.62 o 
   2   5   2      391.38      406.96     17.86 o 
   3   5   2      110.77      163.45     28.28 o 
   4   5   2     3674.71     3648.28     97.22 o 
   5   5   2        2.98       83.13     32.58 o 
   6   5   2       51.87      133.02     68.90 o 
   7   5   2       36.51      106.85     58.53 o 
  -7   6   2      740.15      664.57    121.01 o 
  -6   6   2      187.05      187.02     40.41 o 
  -5   6   2      786.54      768.53     80.45 o 
  -4   6   2      328.07      295.08     27.47 o 
  -3   6   2      837.46      905.86     35.18 o 
  -2   6   2     3703.94     3644.43     51.80 o 
  -1   6   2      138.85      135.73     11.20 o 
   0   6   2      379.80      405.92     20.62 o 
   1   6   2      287.25      260.23     16.67 o 
   2   6   2     3830.05     3777.65     70.11 o 
   3   6   2      787.21      838.36     37.36 o 
   4   6   2      275.42      280.72     48.49 o 
   5   6   2      789.54      737.83     48.91 o 
   6   6   2      212.26      177.07     72.78 o 
   7   6   2      853.31      870.72     87.94 o 
  -6   7   2      149.67       96.25     68.59 o 
  -5   7   2     1935.93     1882.17     81.43 o 
  -4   7   2      327.17      336.51     25.59 o 
  -3   7   2     1559.89     1598.54     40.57 o 
  -2   7   2        1.52       92.34     15.67 o 
  -1   7   2      171.82      169.20     18.33 o 
   0   7   2      219.00      223.15     18.57 o 
   1   7   2      207.53      294.24     22.31 o 
   2   7   2        4.06       83.85     16.46 o 
   3   7   2     1630.03     1528.77     49.77 o 
   4   7   2      214.18      277.05     30.14 o 
   5   7   2     1702.97     1670.37     80.00 o 
   6   7   2      144.57      108.34     57.50 o 
  -5   8   2      476.59      524.94     47.91 o 
  -4   8   2       45.52       90.80     27.87 o 
  -3   8   2       59.76       47.99     10.37 o 
  -2   8   2     3979.06     3771.14     88.46 o 
  -1   8   2       44.97       96.45     21.54 o 
   0   8   2      694.35      668.77     28.60 o 
   1   8   2       79.47       98.12     19.09 o 
   2   8   2     3252.33     3153.25     81.11 o 
   3   8   2       42.03      119.53     25.74 o 
   4   8   2       38.46      109.68     35.89 o 
   5   8   2      510.66      419.99     37.48 o 
  -5   9   2      323.68      380.44     55.37 o 
  -4   9   2      921.19     1004.19     57.83 o 
  -3   9   2      199.06      185.81     28.60 o 
  -2   9   2       18.25       93.25     30.27 o 
  -1   9   2     1019.70     1046.13     61.91 o 
   0   9   2      257.32      268.86     23.21 o 
   1   9   2     1032.96     1083.71     50.50 o 
   2   9   2       13.75       62.99     21.72 o 
   3   9   2      161.72      167.91     32.61 o 
   4   9   2      852.10      783.09     54.11 o 
   5   9   2      400.26      360.75     42.63 o 
  -4  10   2      185.69      196.38     46.81 o 
  -3  10   2     1270.95     1381.70     71.10 o 
  -2  10   2      193.71      221.40     32.14 o 
  -1  10   2     1042.78      996.85     52.65 o 
   0  10   2      211.53      247.39     27.40 o 
   1  10   2     1007.70      973.53     57.59 o 
   2  10   2      190.03      200.65     37.07 o 
   3  10   2     1437.20     1452.51     73.76 o 
   4  10   2      174.66      217.41     37.56 o 
  -3  11   2      140.63      137.45     39.55 o 
  -2  11   2      209.20      142.74     33.81 o 
  -1  11   2      726.11      699.15     48.51 o 
   0  11   2      272.95      334.68     33.56 o 
   1  11   2      651.38      670.60     66.81 o 
   2  11   2      201.90      184.11     35.18 o 
   3  11   2      143.38      110.35     36.60 o 
  -2  12   2      377.77      422.39     52.17 o 
  -1  12   2       38.65       91.67     52.10 o 
   0  12   2       41.84      113.62     35.37 o 
   1  12   2       32.52      152.89     51.01 o 
   2  12   2      442.32      563.55     56.05 o 
   1   0   3     5171.87     5047.97    116.62 o 
   2   0   3     2170.53     2109.77     75.15 o 
   3   0   3     5473.84     5768.91    184.62 o 
   4   0   3     2151.87     2215.04    101.40 o 
   5   0   3      902.86      863.84     91.34 o 
   6   0   3     3576.29     3787.61    182.69 o 
   7   0   3     1681.80     1630.70    114.33 o 
   8   0   3      421.83      615.82     92.68 o 
  -8   1   3      981.03      873.76    101.93 o 
  -7   1   3      363.01      415.05     72.51 o 
  -6   1   3      518.69     1017.16    306.44 o 
  -5   1   3     3735.63     3616.30    148.06 o 
  -4   1   3     2884.84     2787.10    106.64 o 
  -3   1   3     3946.53     3924.34    125.78 o 
  -2   1   3     3720.22     3650.83     77.24 o 
  -1   1   3     4768.25     5129.19    199.40 o 
   0   1   3     1042.65      960.07     17.45 o 
   1   1   3     5984.49     5917.01    229.13 o 
   2   1   3     3983.78     4008.54    111.91 o 
   3   1   3     3897.78     3849.79    144.25 o 
   4   1   3     2814.77     2828.09    116.58 o 
   5   1   3     4012.90     3991.25    288.88 o 
   6   1   3      469.52      435.28     58.65 o 
   7   1   3      199.54      278.60     65.67 o 
   8   1   3      997.83      996.28     99.39 o 
  -7   2   3      317.16      335.75     62.69 o 
  -6   2   3       55.76      143.35     56.73 o 
  -5   2   3      455.26      343.25     65.27 o 
  -4   2   3     3248.54     3271.64    100.24 o 
  -3   2   3     7411.72     7767.97    243.13 o 
  -2   2   3     4343.95     4310.07     67.38 o 
  -1   2   3     8433.31     8435.08    119.84 o 
   0   2   3     6633.41     6451.88     88.06 o 
   1   2   3     8884.80     8691.59    192.75 o 
   2   2   3     4120.08     4167.37     75.68 o 
   3   2   3     8556.28     8524.55    225.33 o 
   4   2   3     2590.56     2600.07     83.30 o 
   5   2   3      503.39      548.97     35.26 o 
   6   2   3       39.30      123.70     41.72 o 
   7   2   3      381.93      378.31     70.08 o 
  -7   3   3      285.85      325.13     71.54 o 
  -6   3   3      347.64      331.32     95.25 o 
  -5   3   3      424.93      521.74     86.18 o 
  -4   3   3     1518.49     1499.98     62.39 o 
  -3   3   3     1408.61     1513.04     35.06 o 
  -2   3   3      852.36      917.87     18.83 o 
  -1   3   3     5916.81     6084.65     87.91 o 
   0   3   3    25226.63    24830.07    343.43 o 
   1   3   3     6622.35     6669.85    104.81 o 
   2   3   3      655.87      709.72     18.38 o 
   3   3   3     1939.35     2035.32     54.51 o 
   4   3   3     1425.27     1419.36     47.63 o 
   5   3   3      481.48      504.65     31.19 o 
   6   3   3      429.84      608.03    128.74 o 
   7   3   3      458.55      466.73     79.41 o 
  -7   4   3      478.25      424.02     91.43 o 
  -6   4   3     1186.05     1349.21    246.59 o 
  -5   4   3     1167.06     1127.03     68.03 o 
  -4   4   3       70.56       63.40     13.35 o 
  -3   4   3      865.29      872.08     27.30 o 
  -2   4   3     5920.12     5924.71    106.66 o 
  -1   4   3     2413.53     2411.24     39.12 o 
   0   4   3      132.45      134.20      6.27 o 
   1   4   3     2432.42     2504.64     38.34 o 
   2   4   3     5911.38     5977.79    115.09 o 
   3   4   3     1223.10     1257.56     36.30 o 
   4   4   3      151.79      154.38     20.55 o 
   5   4   3     1211.21     1169.75     47.01 o 
   6   4   3     1155.31     1284.25     90.11 o 
   7   4   3      441.75      501.30     97.82 o 
  -7   5   3      828.62      698.50     63.17 o 
  -6   5   3      464.70      488.11     62.73 o 
  -5   5   3     1063.64     1062.18     77.02 o 
  -4   5   3      370.39      411.71     29.29 o 
  -3   5   3     2078.72     2027.38     51.61 o 
  -2   5   3     1501.61     1538.46     35.15 o 
  -1   5   3      182.32      208.76     16.36 o 
   0   5   3      644.40      786.40     30.10 o 
   1   5   3       46.90       54.18      5.81 o 
   2   5   3     1276.26     1294.38     36.57 o 
   3   5   3     2120.08     2165.51     66.36 o 
   4   5   3      365.97      391.82     30.08 o 
   5   5   3     1048.77      905.90     66.85 o 
   6   5   3      425.63      362.52     53.09 o 
   7   5   3      806.29      770.40    110.14 o 
  -7   6   3      705.80      696.50     66.66 o 
  -6   6   3      101.42       98.14     26.39 o 
  -5   6   3     1128.78     1021.83     60.69 o 
  -4   6   3      308.21      375.06     38.25 o 
  -3   6   3      781.17      804.09     37.17 o 
  -2   6   3     2526.87     2562.11     51.36 o 
  -1   6   3     2101.77     2020.79     42.98 o 
   0   6   3     1777.17     1788.70     40.01 o 
   1   6   3     1914.36     1805.20     43.76 o 
   2   6   3     2392.65     2475.78     47.61 o 
   3   6   3      542.80      553.88     27.91 o 
   4   6   3      164.86      220.76     25.87 o 
   5   6   3     1033.22     1006.59     48.86 o 
   6   6   3      140.43       63.75     46.01 o 
   7   6   3      796.15      687.42    115.55 o 
  -6   7   3      134.17      203.78     44.41 o 
  -5   7   3      154.56      124.94     41.71 o 
  -4   7   3      523.02      508.73     30.20 o 
  -3   7   3     1465.21     1481.94     35.81 o 
  -2   7   3     1425.02     1448.55     33.37 o 
  -1   7   3     1329.87     1280.89     33.96 o 
   0   7   3     3506.30     3375.18     70.49 o 
   1   7   3     1224.08     1145.28     28.91 o 
   2   7   3     1544.16     1573.41     38.18 o 
   3   7   3     1519.41     1525.80     71.08 o 
   4   7   3      244.79      221.62     25.01 o 
   5   7   3      147.77      187.02     38.35 o 
   6   7   3      116.36       73.81     38.05 o 
  -5   8   3      260.64      217.26     32.17 o 
  -4   8   3      889.44      904.06     44.18 o 
  -3   8   3      550.07      568.88     35.34 o 
  -2   8   3     1090.03     1039.93     34.32 o 
  -1   8   3     1398.90     1427.36     46.71 o 
   0   8   3     2575.34     2521.95     60.09 o 
   1   8   3      998.55      938.52     36.44 o 
   2   8   3     1157.75     1051.16     39.43 o 
   3   8   3      573.46      560.53     35.92 o 
   4   8   3     1076.38     1015.46     46.35 o 
   5   8   3      354.84      309.58     53.42 o 
   6   8   3      390.49      332.06    103.27 o 
  -5   9   3      232.86      202.92     44.48 o 
  -4   9   3      301.09      284.21     52.23 o 
  -3   9   3      263.93      221.36     32.74 o 
  -2   9   3      161.74      195.01     33.27 o 
  -1   9   3      113.03      125.71     32.42 o 
   0   9   3       72.91       84.42     20.25 o 
   1   9   3      164.89      197.14     31.51 o 
   2   9   3      187.73      187.10     33.69 o 
   3   9   3      290.74      366.84     43.24 o 
   4   9   3      333.66      354.81     41.80 o 
   5   9   3      240.12      174.64     51.72 o 
  -4  10   3      359.33      386.62     60.51 o 
  -3  10   3      600.53      621.26     52.24 o 
  -2  10   3      522.13      469.69     40.18 o 
  -1  10   3      288.28      227.83     30.50 o 
   0  10   3       78.59      100.66     21.85 o 
   1  10   3      449.27      474.29     41.05 o 
   2  10   3      450.13      465.20     45.88 o 
   3  10   3      560.50      567.65     54.26 o 
   4  10   3      373.98      354.01     44.35 o 
  -3  11   3      130.84      213.43     39.12 o 
  -2  11   3      149.86      174.23     36.45 o 
  -1  11   3      731.89      744.92     49.18 o 
   0  11   3       28.43       90.05     32.59 o 
   1  11   3      676.92      576.10     52.19 o 
   2  11   3      127.73      102.67     30.89 o 
   3  11   3      132.01      133.82     34.18 o 
  -2  12   3       33.04      140.23     46.95 o 
  -1  12   3      531.20      562.06     51.10 o 
   0  12   3      350.33      340.77     40.18 o 
   1  12   3      528.33      515.60     64.57 o 
   2  12   3       41.07      145.70     37.81 o 
   1   0   4     1416.91     1491.88     36.62 o 
   2   0   4        6.69       95.11     18.50 o 
   3   0   4     3350.88     3688.80    130.16 o 
   4   0   4    13135.76    12676.84    457.58 o 
   5   0   4       35.42      124.11     40.30 o 
   6   0   4      218.28      196.53     46.62 o 
   7   0   4      553.30      676.89     82.85 o 
   8   0   4      457.30      552.59     85.43 o 
  -8   1   4      305.54      331.60     75.27 o 
  -7   1   4      731.42      688.94     78.03 o 
  -6   1   4      841.68      873.48     76.65 o 
  -5   1   4     2948.47     3058.96    147.71 o 
  -4   1   4      694.44      718.17     54.35 o 
  -3   1   4     1638.29     1575.18     68.78 o 
  -2   1   4     9382.82     9476.32    176.97 o 
  -1   1   4     8469.62     8551.73    217.22 o 
   0   1   4      245.60      259.42      7.89 o 
   1   1   4     8606.93     8757.07    204.04 o 
   2   1   4     8787.71     8988.88    211.59 o 
   3   1   4     1934.44     2052.59    129.20 o 
   4   1   4      591.82      605.35     53.71 o 
   5   1   4     2670.70     2781.90    122.99 o 
   6   1   4      899.80      762.38     73.86 o 
   7   1   4      761.07      824.66     85.51 o 
   8   1   4      348.24      338.23     70.49 o 
  -7   2   4     1293.39     1222.55    154.76 o 
  -6   2   4      294.63      262.87     60.04 o 
  -5   2   4     1742.86     1750.24     89.49 o 
  -4   2   4      387.31      379.73     30.75 o 
  -3   2   4     3780.20     3801.13    110.57 o 
  -2   2   4     1182.88     1298.77     40.36 o 
  -1   2   4     8058.46     8310.70    197.71 o 
   0   2   4       70.70      142.15      8.13 o 
   1   2   4     9133.05     8980.56    190.81 o 
   2   2   4     1040.27     1148.04     29.06 o 
   3   2   4     4491.26     4588.79    144.12 o 
   4   2   4      234.51      257.13     88.82 o 
   5   2   4     1612.60     1557.59     61.22 o 
   6   2   4      349.76      437.22     61.11 o 
   7   2   4     1218.35     1190.73     99.05 o 
  -7   3   4      499.32      570.57     79.61 o 
  -6   3   4     1638.44     1756.19    109.51 o 
  -5   3   4     2461.11     2474.00    117.50 o 
  -4   3   4      220.55      273.53     40.97 o 
  -3   3   4      251.92      334.89     22.19 o 
  -2   3   4     5523.26     5442.39    111.10 o 
  -1   3   4      783.92      911.36     16.39 o 
   0   3   4     4861.72     4835.80     56.87 o 
   1   3   4      792.72      910.38     18.35 o 
   2   3   4     4277.56     4576.22    145.11 o 
   3   3   4      225.30      328.61     28.91 o 
   4   3   4      200.47      158.71     21.76 o 
   5   3   4     2634.08     2685.27     85.50 o 
   6   3   4     1361.78     1412.42    130.58 o 
   7   3   4      498.33      466.63     68.89 o 
  -7   4   4      199.04      163.06     69.37 o 
  -6   4   4      581.76      639.02     70.16 o 
  -5   4   4       77.40       74.05     49.00 o 
  -4   4   4     2258.73     2234.78     80.60 o 
  -3   4   4      353.33      380.40     21.27 o 
  -2   4   4     1038.14     1034.86     26.26 o 
  -1   4   4     6550.00     6367.40     97.86 o 
   0   4   4     1504.93     1509.02     23.51 o 
   1   4   4     6186.32     6124.87    100.18 o 
   2   4   4     1114.27     1125.21     35.64 o 
   3   4   4      167.20      168.98     18.74 o 
   4   4   4     1945.25     1868.16     59.84 o 
   5   4   4       87.06      138.42     22.08 o 
   6   4   4      550.98      646.83     67.48 o 
   7   4   4      237.58      293.07     57.89 o 
  -7   5   4      145.37      155.91     57.06 o 
  -6   5   4      513.09      435.77    102.11 o 
  -5   5   4      529.60      439.88     73.86 o 
  -4   5   4        1.45       49.15     20.17 o 
  -3   5   4     5944.07     5791.33    117.25 o 
  -2   5   4      571.23      644.20     19.66 o 
  -1   5   4     5775.03     5589.43     85.61 o 
   0   5   4     2360.88     2321.65     44.77 o 
   1   5   4     6201.78     6064.46     96.94 o 
   2   5   4      549.17      560.83     17.72 o 
   3   5   4     6263.49     6333.06    174.53 o 
   4   5   4       10.10       75.21     22.88 o 
   5   5   4      257.76      252.13     27.86 o 
   6   5   4      486.78      480.49     60.48 o 
   7   5   4      172.27      261.86     62.75 o 
  -7   6   4      135.33      143.85     56.50 o 
  -6   6   4       24.51      106.82     54.07 o 
  -5   6   4      106.34      129.87     33.75 o 
  -4   6   4     3876.40     3855.76    119.01 o 
  -3   6   4      228.28      289.43     32.51 o 
  -2   6   4      151.28      153.92     13.25 o 
  -1   6   4     3262.49     3202.29     55.65 o 
   0   6   4      457.62      426.35     17.58 o 
   1   6   4     2983.83     2966.78     51.57 o 
   2   6   4      123.04      152.43     15.35 o 
   3   6   4      102.17      122.96     16.27 o 
   4   6   4     4288.51     4354.98    117.68 o 
   5   6   4      224.06      309.38     31.57 o 
   6   6   4       32.46       81.00     43.07 o 
   7   6   4      136.64      184.55     63.76 o 
  -6   7   4     2099.73     1943.16    137.70 o 
  -5   7   4      892.96      811.36     53.86 o 
  -4   7   4      259.08      315.23     40.13 o 
  -3   7   4       70.49       91.69     29.90 o 
  -2   7   4     2742.83     2785.54     46.61 o 
  -1   7   4      438.53      424.04     21.57 o 
   0   7   4      382.55      409.86     23.81 o 
   1   7   4      533.40      492.84     17.91 o 
   2   7   4     2890.07     2933.40     59.54 o 
   3   7   4       56.92       82.56     23.97 o 
   4   7   4      284.09      305.12     25.76 o 
   5   7   4      786.93      774.81     51.61 o 
   6   7   4     2232.75     1993.87    140.70 o 
  -5   8   4      903.34      849.68     57.32 o 
  -4   8   4      445.40      423.83     30.31 o 
  -3   8   4      606.38      624.28     36.64 o 
  -2   8   4      718.65      712.93     27.83 o 
  -1   8   4     3650.54     3586.66     91.21 o 
   0   8   4        6.61       78.25     22.07 o 
   1   8   4     3849.92     3820.37     85.30 o 
   2   8   4      711.61      705.00     35.11 o 
   3   8   4      545.79      486.79     31.59 o 
   4   8   4      468.52      474.39     35.00 o 
   5   8   4      669.97      662.50     52.73 o 
   6   8   4      131.93      138.01     55.32 o 
  -5   9   4      493.54      469.82     79.65 o 
  -4   9   4      313.14      320.92     75.00 o 
  -3   9   4      439.46      441.25     41.92 o 
  -2   9   4      721.98      752.62     44.45 o 
  -1   9   4     1496.23     1472.33     56.53 o 
   0   9   4        3.98       45.38     27.07 o 
   1   9   4     1377.69     1355.22     47.32 o 
   2   9   4      715.37      719.62     48.97 o 
   3   9   4      416.03      380.60     65.82 o 
   4   9   4      322.69      402.58     68.47 o 
   5   9   4      569.07      614.98     53.13 o 
  -4  10   4      606.63      543.29     63.41 o 
  -3  10   4       70.61       72.34     37.43 o 
  -2  10   4      249.64      222.25     34.90 o 
  -1  10   4       35.10      119.99     38.32 o 
   0  10   4      697.22      710.52     47.87 o 
   1  10   4       27.29       64.11     46.51 o 
   2  10   4      234.67      265.59     39.20 o 
   3  10   4       81.59      148.87     41.34 o 
   4  10   4      571.35      569.70     55.48 o 
  -3  11   4       33.56       68.94     51.17 o 
  -2  11   4      695.36      751.80     61.04 o 
  -1  11   4      210.77      229.92     33.10 o 
   0  11   4        7.11       79.31     31.89 o 
   1  11   4      322.27      276.47     36.99 o 
   2  11   4      874.77      913.64     64.52 o 
   3  11   4       54.18      100.88     44.74 o 
  -2  12   4        7.67       82.20     44.00 o 
  -1  12   4       69.45      252.27     90.39 o 
   0  12   4       32.26      112.72     44.60 o 
   1  12   4       20.57      112.12     50.30 o 
   2  12   4       10.77      108.56     45.11 o 
   1   0   5     9423.34     9927.52    205.89 o 
   2   0   5     3051.24     3105.67     82.67 o 
   3   0   5    14018.77    14143.65    548.87 o 
   4   0   5      673.57      887.82    103.07 o 
   5   0   5     2881.64     2617.84    119.23 o 
   6   0   5      142.55      159.84     43.03 o 
   7   0   5      770.48      913.72    124.80 o 
   8   0   5       27.17      136.31    111.84 o 
  -8   1   5       82.16      127.62     89.68 o 
  -7   1   5     1409.53     1463.91    107.44 o 
  -6   1   5     1340.60     1460.76    146.20 o 
  -5   1   5     2857.03     2870.11    131.57 o 
  -4   1   5      621.68      721.43     55.78 o 
  -3   1   5     1541.08     1566.20     72.55 o 
  -2   1   5     3323.68     3268.68     75.49 o 
  -1   1   5     5192.25     5165.12    118.42 o 
   0   1   5     1118.09     1077.55     20.78 o 
   1   1   5     4368.93     4468.73    122.41 o 
   2   1   5     3160.98     3159.69     90.71 o 
   3   1   5     1449.57     1499.31     73.63 o 
   4   1   5      369.83      431.86     43.02 o 
   5   1   5     2678.90     2921.18    153.04 o 
   6   1   5     1140.22     1248.51     90.48 o 
   7   1   5     1531.09     1420.82    115.87 o 
   8   1   5       85.06       72.85     49.64 o 
  -7   2   5      410.02      455.05     68.39 o 
  -6   2   5      153.89      213.68     47.52 o 
  -5   2   5      827.06      958.57     73.27 o 
  -4   2   5     3380.93     3352.50    144.76 o 
  -3   2   5      533.99      553.18     23.04 o 
  -2   2   5     2484.80     2516.32     48.48 o 
  -1   2   5    10833.77    10913.25    217.48 o 
   0   2   5    16119.42    15773.25    228.66 o 
   1   2   5    10276.31    10559.55    180.41 o 
   2   2   5     2614.86     2707.49     52.22 o 
   3   2   5      688.59      855.30     35.83 o 
   4   2   5     3001.95     2892.67    126.38 o 
   5   2   5      849.72      885.16     67.03 o 
   6   2   5      158.24      104.14     89.69 o 
   7   2   5      233.42      258.86     58.97 o 
  -7   3   5      182.63      271.09    139.42 o 
  -6   3   5      108.25       97.40     79.13 o 
  -5   3   5      293.18      328.63     46.69 o 
  -4   3   5     2970.76     2956.38    123.25 o 
  -3   3   5     2944.05     2908.27     75.16 o 
  -2   3   5     1721.45     1783.84     37.12 o 
  -1   3   5     3557.16     3568.86     55.48 o 
   0   3   5      230.30      214.11      8.36 o 
   1   3   5     3423.06     3366.24     51.37 o 
   2   3   5     1713.69     1711.33     38.05 o 
   3   3   5     2646.75     2804.34    119.81 o 
   4   3   5     3168.52     3302.94    104.63 o 
   5   3   5      414.40      643.59    136.92 o 
   6   3   5      156.18      214.43     48.03 o 
   7   3   5      279.92      273.79     57.53 o 
  -7   4   5       55.56       58.41     73.93 o 
  -6   4   5      387.44      577.34    236.46 o 
  -5   4   5     2188.69     2233.65    235.53 o 
  -4   4   5      394.18      447.70     36.87 o 
  -3   4   5     1896.97     1895.11     48.96 o 
  -2   4   5     2092.70     2146.05     46.56 o 
  -1   4   5     1412.00     1378.91     30.76 o 
   0   4   5      593.95      584.81     13.11 o 
   1   4   5     1003.51      994.29     24.35 o 
   2   4   5     2040.89     2091.71     47.04 o 
   3   4   5     2076.80     2145.15     65.00 o 
   4   4   5      529.50      541.49     32.43 o 
   5   4   5     1981.00     2041.06     69.26 o 
   6   4   5      466.79      405.97     55.52 o 
   7   4   5      152.33      115.30     38.99 o 
  -7   5   5      340.81      215.99     53.08 o 
  -6   5   5     1955.59     2024.79    116.48 o 
  -5   5   5      412.77      405.29     57.03 o 
  -4   5   5      273.64      275.12     33.53 o 
  -3   5   5     1133.38     1155.00     37.85 o 
  -2   5   5     2734.53     2796.12     56.62 o 
  -1   5   5     2767.30     2819.63     54.48 o 
   0   5   5       52.77       79.63      6.43 o 
   1   5   5     2914.81     3002.53     61.72 o 
   2   5   5     2477.49     2590.69     64.22 o 
   3   5   5     1000.47     1007.84     40.42 o 
   4   5   5      280.10      321.49     27.14 o 
   5   5   5      342.26      343.32     29.42 o 
   6   5   5     2077.00     2069.53    171.95 o 
   7   5   5      376.72      539.60     74.38 o 
  -7   6   5      121.50      108.74     61.19 o 
  -6   6   5      307.00      279.31     56.86 o 
  -5   6   5     1724.67     1667.21    117.97 o 
  -4   6   5      779.54      846.54     43.07 o 
  -3   6   5     2641.53     2592.43     65.23 o 
  -2   6   5      614.75      607.06     19.91 o 
  -1   6   5     3129.19     3077.29     71.84 o 
   0   6   5       74.59      106.25     11.08 o 
   1   6   5     2940.02     2794.63     47.49 o 
   2   6   5      507.10      502.91     18.42 o 
   3   6   5     2697.71     2613.13     63.15 o 
   4   6   5      907.24      867.42     40.83 o 
   5   6   5     1890.36     1919.95     67.81 o 
   6   6   5      272.70      204.31     44.64 o 
   7   6   5      144.97       25.03     44.01 o 
  -6   7   5      319.98      381.77     60.94 o 
  -5   7   5      121.49      112.73     68.61 o 
  -4   7   5     1146.00     1078.43     61.41 o 
  -3   7   5     2018.99     2039.61     50.33 o 
  -2   7   5       80.20       85.95     17.34 o 
  -1   7   5     3135.80     3100.53     74.85 o 
   0   7   5      701.92      638.74     23.60 o 
   1   7   5     3275.56     3144.97     58.54 o 
   2   7   5       71.30       88.65     20.31 o 
   3   7   5     2380.44     2392.89     58.68 o 
   4   7   5      894.41      863.23     40.20 o 
   5   7   5       58.77       77.87     27.11 o 
   6   7   5      284.46      174.72     58.68 o 
  -5   8   5      341.66      291.49     46.98 o 
  -4   8   5      566.07      546.10     34.12 o 
  -3   8   5      145.89      137.77     16.98 o 
  -2   8   5      337.11      325.37     21.11 o 
  -1   8   5     2014.06     1896.85     52.31 o 
   0   8   5     1245.59     1295.54     42.12 o 
   1   8   5     2156.03     2140.41     54.05 o 
   2   8   5      256.72      228.02     24.01 o 
   3   8   5      258.20      291.30     49.10 o 
   4   8   5      638.99      627.33     40.36 o 
   5   8   5      411.48      378.87     42.99 o 
   6   8   5      297.85      262.94     60.33 o 
  -5   9   5      905.07      793.07    105.12 o 
  -4   9   5       82.80       77.51     27.02 o 
  -3   9   5      239.04      322.79     37.58 o 
  -2   9   5      836.98      835.63     48.43 o 
  -1   9   5      252.02      239.98     27.95 o 
   0   9   5      371.21      338.64     28.37 o 
   1   9   5      311.49      285.18     35.68 o 
   2   9   5      779.83      714.27     58.21 o 
   3   9   5      353.97      445.34     46.11 o 
   4   9   5       90.05      103.12     29.25 o 
   5   9   5      946.33      952.31     62.64 o 
  -4  10   5      176.62      152.88     35.91 o 
  -3  10   5     1483.41     1495.62     71.88 o 
  -2  10   5      634.83      618.34     46.24 o 
  -1  10   5      256.61      211.35     34.29 o 
   0  10   5       54.19       97.14     20.75 o 
   1  10   5      432.10      386.68     40.87 o 
   2  10   5      510.77      456.92     50.04 o 
   3  10   5     1533.59     1543.86     84.26 o 
   4  10   5      175.30      131.42     29.58 o 
  -3  11   5      252.18      207.38     47.17 o 
  -2  11   5      471.99      420.69     42.42 o 
  -1  11   5      156.80      147.80     31.07 o 
   0  11   5      353.88      353.54     35.26 o 
   1  11   5      173.91      188.21     35.16 o 
   2  11   5      405.03      441.67     50.20 o 
   3  11   5      195.17      179.39     35.93 o 
  -2  12   5      160.89      149.13     44.56 o 
  -1  12   5      371.59      481.04     54.66 o 
   0  12   5      431.40      403.00     48.96 o 
   1  12   5      304.70      321.95     50.33 o 
   2  12   5      186.93      173.02     40.22 o 
   0   0   6     1939.62     1893.85     71.74 o 
   1   0   6    34859.71    36738.32    768.54 o 
   2   0   6      783.21      829.93     29.64 o 
   3   0   6     3603.44     3344.83    116.75 o 
   4   0   6      972.63     1117.39     69.16 o 
   5   0   6      564.04      608.89     61.94 o 
   6   0   6      610.19      701.03     70.74 o 
   7   0   6      480.63      608.38    110.63 o 
   8   0   6        3.39       95.77     66.88 o 
  -7   1   6      400.40      379.63     66.28 o 
  -6   1   6      248.61      214.13     48.48 o 
  -5   1   6      781.28      684.90     62.79 o 
  -4   1   6     4577.53     4432.73    169.64 o 
  -3   1   6      420.05      426.78     27.32 o 
  -2   1   6      212.61      224.14     16.25 o 
  -1   1   6    11552.42    12091.84    291.35 o 
   0   1   6     1340.53     1167.07     22.39 o 
   1   1   6    11654.75    12027.01    306.72 o 
   2   1   6      302.51      311.72     18.59 o 
   3   1   6      550.31      619.84     42.87 o 
   4   1   6     5616.68     5461.36    204.15 o 
   5   1   6     1121.75     1015.74     69.04 o 
   6   1   6      292.42      180.87     86.88 o 
   7   1   6      293.22      321.66     79.72 o 
  -7   2   6      112.23      135.65     42.36 o 
  -6   2   6     2708.16     2778.63    132.73 o 
  -5   2   6     2816.52     2858.73    205.75 o 
  -4   2   6      101.20      111.30     28.19 o 
  -3   2   6     1484.84     1514.59     44.52 o 
  -2   2   6     5011.41     5089.21    102.32 o 
  -1   2   6       21.48       43.95      7.33 o 
   0   2   6     1434.40     1450.15     23.07 o 
   1   2   6       48.45       54.03     10.07 o 
   2   2   6     5194.33     5210.70    123.48 o 
   3   2   6     1357.70     1403.89     38.60 o 
   4   2   6       80.65      133.65     47.84 o 
   5   2   6     2643.53     2441.35    139.75 o 
   6   2   6     2806.93     2871.24    150.11 o 
   7   2   6      100.65       97.98     91.53 o 
  -7   3   6     1986.65     1771.08    200.77 o 
  -6   3   6       51.21       67.37     55.67 o 
  -5   3   6     3112.78     3073.67    135.93 o 
  -4   3   6      146.72      189.74     60.52 o 
  -3   3   6     4546.93     4499.75    107.02 o 
  -2   3   6      394.37      458.90     18.21 o 
  -1   3   6     8748.63     9079.81    145.75 o 
   0   3   6     1331.43     1281.30     20.63 o 
   1   3   6     9026.30     9237.20    138.63 o 
   2   3   6      314.48      379.00     18.39 o 
   3   3   6     4143.72     4335.15    151.05 o 
   4   3   6      243.84      279.68     51.34 o 
   5   3   6     2545.28     2591.53     99.70 o 
   6   3   6       29.97       50.76     36.80 o 
   7   3   6     2203.20     2120.65    123.20 o 
  -7   4   6      184.31      120.69     46.10 o 
  -6   4   6      279.58      252.73     51.15 o 
  -5   4   6     2857.29     2857.60    119.83 o 
  -4   4   6      545.40      589.47     70.41 o 
  -3   4   6     4561.28     4440.23    119.11 o 
  -2   4   6     3019.80     3078.46     63.08 o 
  -1   4   6     6493.46     6418.45    103.95 o 
   0   4   6      298.96      315.01     13.30 o 
   1   4   6     5861.38     5869.24    102.17 o 
   2   4   6     2708.81     2596.40     56.50 o 
   3   4   6     4226.59     4239.23    136.83 o 
   4   4   6      583.55      620.23     45.12 o 
   5   4   6     3149.70     3065.20     87.33 o 
   6   4   6      337.92      360.25    101.30 o 
   7   4   6      209.58      437.42    200.04 o 
  -7   5   6      138.27       67.00     39.29 o 
  -6   5   6      217.21      229.73     49.96 o 
  -5   5   6      621.88      772.62    161.63 o 
  -4   5   6     2330.98     2378.21     84.15 o 
  -3   5   6     2556.20     2584.53     66.49 o 
  -2   5   6      766.11      785.77     24.13 o 
  -1   5   6      980.21      993.63     21.14 o 
   0   5   6     4438.50     4030.32     66.03 o 
   1   5   6      909.30      905.54     24.86 o 
   2   5   6      766.08      780.54     23.25 o 
   3   5   6     2602.22     2510.45     69.82 o 
   4   5   6     2582.31     2633.55     81.58 o 
   5   5   6      593.97      555.17     36.97 o 
   6   5   6      234.16      254.78     52.98 o 
   7   5   6      168.34      316.46    119.23 o 
  -7   6   6      412.27      337.32     62.59 o 
  -6   6   6      495.08      461.12     67.38 o 
  -5   6   6      686.38      694.43     84.80 o 
  -4   6   6      238.05      270.33     50.73 o 
  -3   6   6      569.50      518.32     28.19 o 
  -2   6   6     1516.94     1472.70     32.58 o 
  -1   6   6     2429.96     2398.94     42.58 o 
   0   6   6      380.12      395.08     13.25 o 
   1   6   6     2503.84     2516.88     49.59 o 
   2   6   6     1728.17     1809.63     37.93 o 
   3   6   6      282.56      309.67     22.70 o 
   4   6   6      195.19      217.31     27.40 o 
   5   6   6      507.05      485.66     37.62 o 
   6   6   6      524.88      421.37     62.88 o 
   7   6   6      464.67      427.32     66.59 o 
  -6   7   6      334.20      240.63     57.65 o 
  -5   7   6      345.95      387.87     61.01 o 
  -4   7   6       71.35      101.98     54.34 o 
  -3   7   6     2352.06     2282.84     58.03 o 
  -2   7   6       69.45      100.69     16.53 o 
  -1   7   6      743.23      746.93     39.99 o 
   0   7   6      172.14      176.91     16.49 o 
   1   7   6      590.17      600.11     19.01 o 
   2   7   6       46.82       51.90      8.88 o 
   3   7   6     2838.97     2824.09     66.28 o 
   4   7   6       87.80      132.64     23.82 o 
   5   7   6      506.53      492.74     40.72 o 
   6   7   6      343.21      478.63    228.53 o 
  -5   8   6      451.95      550.88     84.33 o 
  -4   8   6       92.48      111.52     26.70 o 
  -3   8   6      195.03      235.71     21.48 o 
  -2   8   6     1312.02     1299.56     36.49 o 
  -1   8   6      205.43      209.52     22.89 o 
   0   8   6      265.83      259.20     22.78 o 
   1   8   6      238.77      289.68     20.36 o 
   2   8   6      957.11      966.16     41.99 o 
   3   8   6      288.45      323.88     29.76 o 
   4   8   6       89.20      113.96     23.43 o 
   5   8   6      415.99      323.59     44.00 o 
   6   8   6      616.55      664.22     94.82 o 
  -5   9   6      116.06      218.40     73.08 o 
  -4   9   6      382.67      432.69     54.38 o 
  -3   9   6      244.93      251.63     38.31 o 
  -2   9   6      352.20      342.52     33.47 o 
  -1   9   6      773.41      790.37     59.53 o 
   0   9   6     1152.05     1172.52     48.17 o 
   1   9   6      886.89      951.11     45.35 o 
   2   9   6      321.41      303.92     37.13 o 
   3   9   6      157.40      212.18     33.59 o 
   4   9   6      204.97      204.62     37.37 o 
   5   9   6      157.35      209.51     39.57 o 
  -4  10   6       11.08      113.36     56.56 o 
  -3  10   6     1305.66     1335.40     70.42 o 
  -2  10   6       12.53       63.93     30.59 o 
  -1  10   6      728.96      773.27     55.57 o 
   0  10   6      124.30      127.11     27.31 o 
   1  10   6      881.94      970.75    114.13 o 
   2  10   6       10.83       58.76     45.77 o 
   3  10   6     1416.84     1439.29     78.45 o 
   4  10   6       10.92       57.04     35.01 o 
  -3  11   6        9.25       31.96     44.46 o 
  -2  11   6        4.97       22.02     49.58 o 
  -1  11   6      310.15      293.39     42.47 o 
   0  11   6      526.93      541.19     48.76 o 
   1  11   6      254.93      271.62     40.87 o 
   2  11   6        5.68       39.72     46.19 o 
   3  11   6       11.76       60.28     51.49 o 
  -2  12   6      365.50      292.65     43.78 o 
  -1  12   6       31.87      124.57     44.66 o 
   0  12   6       23.53      124.52     44.05 o 
   1  12   6       23.71      107.63     38.50 o 
   2  12   6      340.15      326.97     44.21 o 
   1   0   7    24785.21    24977.59    531.20 o 
   2   0   7      415.32      442.23     23.76 o 
   3   0   7      391.25      480.93     47.28 o 
   4   0   7        0.69       73.68     43.34 o 
   5   0   7      482.09      470.34     49.78 o 
   6   0   7     3125.62     3066.82    147.69 o 
   7   0   7       51.71      145.34     65.35 o 
  -7   1   7      408.67      416.45     64.32 o 
  -6   1   7      575.73      546.08     68.80 o 
  -5   1   7       87.16      205.68     47.66 o 
  -4   1   7     1531.89     1534.34     79.58 o 
  -3   1   7     1021.61     1065.81     31.61 o 
  -2   1   7     5608.55     5527.57    130.96 o 
  -1   1   7    28854.13    30031.90    554.85 o 
   0   1   7     1168.67     1055.67     22.55 o 
   1   1   7    27964.33    29156.08    687.76 o 
   2   1   7     5181.57     5041.56    111.10 o 
   3   1   7      715.88      674.23     42.59 o 
   4   1   7     1593.77     1425.61     77.36 o 
   5   1   7      284.26      280.88     50.12 o 
   6   1   7      461.96      475.86     69.48 o 
   7   1   7      485.25      344.26    108.56 o 
  -7   2   7      771.85      710.03     83.11 o 
  -6   2   7      118.42      141.65     68.44 o 
  -5   2   7      314.86      489.91    195.07 o 
  -4   2   7     3313.72     3247.48    149.25 o 
  -3   2   7     3424.09     3318.22     84.14 o 
  -2   2   7     1596.73     1515.42     42.39 o 
  -1   2   7     4590.53     4444.90    102.61 o 
   0   2   7      300.89      278.35      9.86 o 
   1   2   7     3919.09     3817.54     74.90 o 
   2   2   7     1689.33     1728.58     48.04 o 
   3   2   7     3698.54     3602.55     93.20 o 
   4   2   7     2910.33     2887.14    114.82 o 
   5   2   7      204.40      121.93     35.16 o 
   6   2   7       90.93       96.77     38.45 o 
   7   2   7      576.22      536.76     69.94 o 
  -7   3   7      447.81      420.42     69.56 o 
  -6   3   7      617.37      688.43     76.87 o 
  -5   3   7      675.73      688.62     65.87 o 
  -4   3   7     4556.85     4532.31    128.23 o 
  -3   3   7      174.71      191.01     20.65 o 
  -2   3   7     1289.55     1455.11     32.18 o 
  -1   3   7     4297.45     4423.88     73.90 o 
   0   3   7     7706.54     7485.10    107.76 o 
   1   3   7     4565.88     4614.38     63.33 o 
   2   3   7     1365.05     1608.23     48.95 o 
   3   3   7      323.88      349.88     28.62 o 
   4   3   7     4965.44     4958.69    178.82 o 
   5   3   7      612.95      640.87     62.86 o 
   6   3   7      629.82      511.63     61.86 o 
   7   3   7      579.25     1128.33    569.57 o 
  -7   4   7     1430.96     1338.48    100.57 o 
  -6   4   7     1055.91     1143.87     89.52 o 
  -5   4   7     2794.32     2750.59    125.61 o 
  -4   4   7      513.99      577.26     33.09 o 
  -3   4   7      664.19      628.39     30.88 o 
  -2   4   7     2637.66     2669.10     53.07 o 
  -1   4   7      181.64      196.35     14.29 o 
   0   4   7       11.84       45.68     10.35 o 
   1   4   7      324.06      339.88     17.78 o 
   2   4   7     2334.33     2357.02     69.44 o 
   3   4   7      761.90      854.75     50.51 o 
   4   4   7      533.97      517.21     30.80 o 
   5   4   7     2926.82     2982.93    110.80 o 
   6   4   7     1248.93     1213.37     86.03 o 
   7   4   7     1313.70     1365.00     99.73 o 
  -7   5   7     1482.91     1519.31    109.48 o 
  -6   5   7      362.49      449.33     70.21 o 
  -5   5   7     1445.32     1379.20     91.14 o 
  -4   5   7      205.29      226.95     24.72 o 
  -3   5   7     3017.98     3108.18     80.59 o 
  -2   5   7     1114.35     1088.54     30.48 o 
  -1   5   7      816.34      808.44     21.53 o 
   0   5   7      229.20      241.49     11.88 o 
   1   5   7      834.09      818.22     25.44 o 
   2   5   7     1082.38     1097.13     35.99 o 
   3   5   7     2952.77     2904.20     77.66 o 
   4   5   7      203.24      222.72     31.91 o 
   5   5   7     1133.11     1065.14     52.06 o 
   6   5   7      253.47      307.53     58.26 o 
   7   5   7     1522.87     1525.14    105.86 o 
  -6   6   7      290.25      271.07     49.42 o 
  -5   6   7      771.46      974.23     70.61 o 
  -4   6   7      716.93      809.81     85.29 o 
  -3   6   7      918.18      971.18     42.00 o 
  -2   6   7     2039.53     2014.79     68.91 o 
  -1   6   7      283.98      283.24     13.63 o 
   0   6   7     1047.81     1002.50     22.13 o 
   1   6   7      269.64      292.65     14.12 o 
   2   6   7     1870.67     1880.54     49.37 o 
   3   6   7      858.12      870.23     33.94 o 
   4   6   7      542.44      460.53     50.34 o 
   5   6   7      611.57      638.67     40.52 o 
   6   6   7      241.39      308.91     51.19 o 
  -6   7   7      238.66      186.61     68.31 o 
  -5   7   7      557.97      485.67     79.80 o 
  -4   7   7      941.53      905.69     43.95 o 
  -3   7   7      217.83      211.07     20.64 o 
  -2   7   7      319.98      347.68     19.20 o 
  -1   7   7     2419.05     2397.41     54.52 o 
   0   7   7     1978.99     1911.96     46.18 o 
   1   7   7     2156.37     2098.74     40.83 o 
   2   7   7      365.75      412.73     23.09 o 
   3   7   7      288.90      333.98     24.44 o 
   4   7   7      959.44      938.18     39.92 o 
   5   7   7      659.97      663.95     45.12 o 
   6   7   7      290.07      413.97     58.04 o 
  -5   8   7      298.49      134.70     49.27 o 
  -4   8   7      450.67      441.83     35.60 o 
  -3   8   7      645.39      670.29     32.98 o 
  -2   8   7      304.08      304.01     21.56 o 
  -1   8   7     2472.65     2460.73     83.39 o 
   0   8   7      231.03      236.26     18.16 o 
   1   8   7     2920.73     2851.09     70.76 o 
   2   8   7      341.49      341.80     30.00 o 
   3   8   7      775.01      875.04     46.39 o 
   4   8   7      546.63      543.41     38.02 o 
   5   8   7      255.37      274.56     39.46 o 
   6   8   7       23.27       32.85     72.30 o 
  -5   9   7       80.95      159.09     96.08 o 
  -4   9   7      419.59      504.93     60.58 o 
  -3   9   7      528.40      531.68     47.81 o 
  -2   9   7      426.44      377.86     39.01 o 
  -1   9   7     1351.53     1395.59     64.07 o 
   0   9   7       48.51       83.91     29.46 o 
   1   9   7     1362.55     1296.07     49.51 o 
   2   9   7      518.90      538.97     45.30 o 
   3   9   7      530.97      519.26     47.19 o 
   4   9   7      485.28      524.07     50.25 o 
   5   9   7       61.15       80.75     42.40 o 
  -4  10   7       38.07      111.20     39.24 o 
  -3  10   7      229.81      247.42     37.35 o 
  -2  10   7      600.99      536.67     57.09 o 
  -1  10   7      482.05      537.25     70.73 o 
   0  10   7       29.86      118.34     33.69 o 
   1  10   7      505.72      572.52     52.73 o 
   2  10   7      528.47      455.45     47.47 o 
   3  10   7      151.95      199.60     37.44 o 
   4  10   7       46.07       73.94     26.49 o 
  -3  11   7       51.96       75.26     42.18 o 
  -2  11   7        1.66      100.29     53.76 o 
  -1  11   7      831.95      863.40     59.84 o 
   0  11   7      362.76      278.08     38.14 o 
   1  11   7      761.29      792.49     61.22 o 
   2  11   7        2.97       99.58     48.28 o 
   3  11   7       23.60       97.99     45.38 o 
  -1  12   7      277.86      235.95     45.38 o 
   0  12   7       84.15      151.52     42.54 o 
   1  12   7      263.49      220.86     44.88 o 
   0   0   8     6033.31     5565.06    197.15 o 
   1   0   8     8809.27     8983.86    197.98 o 
   2   0   8     2166.10     2257.75     89.60 o 
   3   0   8     3367.20     3270.48    109.09 o 
   4   0   8     3349.86     3386.54    142.20 o 
   5   0   8     1067.17      975.52    124.75 o 
   6   0   8       95.51       52.93     33.45 o 
   7   0   8        2.79       60.19     67.53 o 
  -7   1   8      561.29      608.07     83.46 o 
  -6   1   8      466.73      592.68    117.08 o 
  -5   1   8     1710.70     1645.11    149.66 o 
  -4   1   8      146.48      134.49     34.25 o 
  -3   1   8     1729.66     1707.64     53.98 o 
  -2   1   8     2629.63     2557.83    100.66 o 
  -1   1   8     5459.41     5510.37    120.81 o 
   0   1   8     3692.85     3565.01     62.03 o 
   1   1   8     5654.60     5790.62    128.03 o 
   2   1   8     2209.82     2139.29     86.81 o 
   3   1   8     1695.05     1644.34     78.86 o 
   4   1   8       82.58       60.92     22.23 o 
   5   1   8     1384.13     1353.50    157.08 o 
   6   1   8      641.60      648.79     67.32 o 
   7   1   8      815.45      827.75     87.87 o 
  -7   2   8      838.75     1062.44    125.20 o 
  -6   2   8      277.82      340.10     84.97 o 
  -5   2   8     2423.73     2463.84    130.12 o 
  -4   2   8      306.41      328.31     27.70 o 
  -3   2   8     6161.42     6199.14    161.96 o 
  -2   2   8      100.39      129.94     21.64 o 
  -1   2   8     4597.99     4640.46    125.22 o 
   0   2   8      220.62      178.49     14.23 o 
   1   2   8     3693.60     3880.85    102.54 o 
   2   2   8       33.37       42.45     22.24 o 
   3   2   8     6567.31     6626.49    217.41 o 
   4   2   8      227.19      310.36     65.40 o 
   5   2   8     3078.73     2790.24    126.39 o 
   6   2   8      304.54      340.76     59.41 o 
   7   2   8      784.17      766.77     81.19 o 
  -7   3   8      128.80      104.65     85.87 o 
  -6   3   8     1853.55     1614.64    159.78 o 
  -5   3   8     1843.94     1844.24    145.24 o 
  -4   3   8      317.42      332.31     23.01 o 
  -3   3   8     1673.33     1693.49     52.79 o 
  -2   3   8     4552.99     4496.77    102.31 o 
  -1   3   8      469.53      518.45     19.04 o 
   0   3   8        6.36       97.35      9.95 o 
   1   3   8      705.96      750.34     25.80 o 
   2   3   8     3831.65     3943.77     96.61 o 
   3   3   8     1731.00     1817.30     52.71 o 
   4   3   8      323.37      324.02     29.36 o 
   5   3   8     1619.28     1689.14     97.77 o 
   6   3   8     1621.77     1758.11    111.46 o 
   7   3   8      189.26      236.06    109.09 o 
  -7   4   8      146.84      167.75     69.02 o 
  -6   4   8       63.53      177.96     57.91 o 
  -5   4   8     1667.53     1624.90     90.19 o 
  -4   4   8     2112.16     2156.76    106.35 o 
  -3   4   8      896.07      893.03     36.33 o 
  -2   4   8      846.17      888.60     33.44 o 
  -1   4   8     1958.84     1994.79     52.56 o 
   0   4   8     1676.33     1570.07     30.26 o 
   1   4   8     2300.59     2334.63     43.18 o 
   2   4   8      952.10      946.99     35.79 o 
   3   4   8     1050.26     1059.19     74.43 o 
   4   4   8     1685.88     1681.43     88.13 o 
   5   4   8     1485.49     1459.20     69.84 o 
   6   4   8       36.22       53.16     69.82 o 
   7   4   8      184.60      410.60     72.19 o 
  -7   5   8      487.85      529.46     71.83 o 
  -6   5   8      157.84      139.56     72.67 o 
  -5   5   8     1145.96     1213.46    120.89 o 
  -4   5   8      162.15      232.51     31.85 o 
  -3   5   8     1394.00     1325.91     66.83 o 
  -2   5   8     1108.84     1144.72     35.73 o 
  -1   5   8     3291.30     3181.72     60.82 o 
   0   5   8     3195.30     3163.10     52.30 o 
   1   5   8     3575.63     3459.50     64.77 o 
   2   5   8     1046.84     1060.16     51.13 o 
   3   5   8     1687.51     1652.78     63.29 o 
   4   5   8       81.68      124.77     40.83 o 
   5   5   8     1208.25     1190.77     53.01 o 
   6   5   8      143.30      182.41     46.39 o 
   7   5   8      483.09      499.77     72.94 o 
  -6   6   8        9.42       82.40     58.90 o 
  -5   6   8     1061.65     1149.18     83.75 o 
  -4   6   8     3547.49     3797.61    101.70 o 
  -3   6   8     2549.16     2647.22     85.28 o 
  -2   6   8       30.44       27.39      9.66 o 
  -1   6   8      536.17      560.71     17.33 o 
   0   6   8     3407.09     3289.72     52.43 o 
   1   6   8      569.94      573.59     20.57 o 
   2   6   8       41.48       61.03     15.34 o 
   3   6   8     2973.56     2878.73     64.78 o 
   4   6   8     3977.54     3954.25    122.15 o 
   5   6   8     1081.60     1139.05     54.19 o 
   6   6   8       16.83       81.13     66.56 o 
  -6   7   8     1505.31     1487.02    103.09 o 
  -5   7   8      125.07       97.30     34.24 o 
  -4   7   8       87.67      198.46     50.42 o 
  -3   7   8     1997.61     2023.56     62.17 o 
  -2   7   8     2109.89     2143.40     56.21 o 
  -1   7   8      359.27      377.14     26.65 o 
   0   7   8       70.85       72.84     14.66 o 
   1   7   8      247.75      292.48     15.40 o 
   2   7   8     2204.39     2221.46     55.98 o 
   3   7   8     1908.44     1942.61     56.01 o 
   4   7   8       60.06       82.49     18.22 o 
   5   7   8      124.53       98.25     17.75 o 
   6   7   8     1585.26     1613.27    219.96 o 
  -5   8   8      862.63      738.74     97.81 o 
  -4   8   8      306.05      329.39     30.79 o 
  -3   8   8     2797.72     2742.25     70.90 o 
  -2   8   8      292.58      286.95     27.90 o 
  -1   8   8      345.15      349.67     29.23 o 
   0   8   8      499.80      531.99     24.82 o 
   1   8   8      427.74      416.30     38.44 o 
   2   8   8      321.44      334.30     28.37 o 
   3   8   8     2408.60     2469.82     76.32 o 
   4   8   8      329.08      385.61     36.47 o 
   5   8   8      691.25      670.32     52.75 o 
   6   8   8       30.08       61.09     71.99 o 
  -5   9   8      164.80      143.27     71.27 o 
  -4   9   8       59.40      127.42     34.85 o 
  -3   9   8     1380.93     1287.53     64.43 o 
  -2   9   8      512.05      516.98     44.35 o 
  -1   9   8     1256.05     1245.10     59.91 o 
   0   9   8      291.04      315.40     28.43 o 
   1   9   8     1052.65     1127.63     50.33 o 
   2   9   8      653.51      648.42     50.98 o 
   3   9   8     1270.90     1182.88     61.25 o 
   4   9   8       77.22      153.45     39.03 o 
   5   9   8      130.43       71.37     33.64 o 
  -4  10   8      491.96      472.03     61.65 o 
  -3  10   8      896.77      892.00     60.22 o 
  -2  10   8      134.82      106.97     28.43 o 
  -1  10   8      101.26      146.53     32.64 o 
   0  10   8     2707.04     2698.31     90.25 o 
   1  10   8       88.72      126.72     42.70 o 
   2  10   8      122.51      193.69     41.81 o 
   3  10   8      921.80      880.88     60.60 o 
   4  10   8      538.68      571.76     95.07 o 
  -3  11   8      176.68      205.96     46.74 o 
  -2  11   8      199.98      193.72     45.06 o 
  -1  11   8      219.70      305.47     41.78 o 
   0  11   8       14.28      125.31     54.16 o 
   1  11   8      277.94      266.25     40.35 o 
   2  11   8      224.86      289.80     48.46 o 
   3  11   8      108.14      110.58     37.04 o 
  -1  12   8       44.79      103.70     54.96 o 
   0  12   8       20.13      117.63     54.40 o 
   1  12   8       70.31      157.23     44.38 o 
   1   0   9    12481.22    12713.67    378.97 o 
   2   0   9     2950.92     2941.82     99.07 o 
   3   0   9     3126.07     2932.53    110.84 o 
   4   0   9      316.37      318.79     39.59 o 
   5   0   9     1808.89     1736.99     96.20 o 
   6   0   9      825.86      747.11     74.43 o 
   7   0   9      931.77      875.96     94.43 o 
  -7   1   9     1381.44     1356.26    107.77 o 
  -6   1   9     1009.49     1058.03     87.54 o 
  -5   1   9     1652.22     1643.45    189.40 o 
  -4   1   9      819.09      914.10     65.12 o 
  -3   1   9     1950.13     1999.13     88.57 o 
  -2   1   9     6080.15     5796.85    212.23 o 
  -1   1   9      731.78      839.30     31.53 o 
   0   1   9     4589.53     4455.65     85.61 o 
   1   1   9      718.66      749.07     24.61 o 
   2   1   9     6009.36     6027.92    226.71 o 
   3   1   9     1793.63     1838.64     62.58 o 
   4   1   9      628.46      826.76    131.20 o 
   5   1   9     1493.16     1541.44     89.81 o 
   6   1   9     1147.14     1175.51    152.65 o 
   7   1   9     1442.05     1702.11    124.39 o 
  -7   2   9      463.57      454.00     81.18 o 
  -6   2   9      472.03      372.01     57.70 o 
  -5   2   9      206.46      198.93     45.66 o 
  -4   2   9     6146.35     5934.89    138.15 o 
  -3   2   9       57.50       75.34     14.50 o 
  -2   2   9      167.49      225.74     29.31 o 
  -1   2   9     1028.82     1108.56     35.80 o 
   0   2   9     9684.89     9199.94    153.56 o 
   1   2   9      664.31      697.65     23.78 o 
   2   2   9      148.85      209.72     27.93 o 
   3   2   9       81.62       91.05     27.32 o 
   4   2   9     5817.56     5601.33    209.39 o 
   5   2   9      304.77      309.34     50.99 o 
   6   2   9      473.89      546.71     67.26 o 
   7   2   9      409.32      363.74     82.94 o 
  -7   3   9     1001.13     1052.93    114.57 o 
  -6   3   9      392.03      330.65     56.91 o 
  -5   3   9      623.61      634.15     63.10 o 
  -4   3   9     1058.02     1110.49     41.31 o 
  -3   3   9     3283.57     3254.01     78.65 o 
  -2   3   9     2960.77     3095.00     73.41 o 
  -1   3   9     3169.87     3249.16     80.45 o 
   0   3   9     4836.81     4821.80     76.77 o 
   1   3   9     4088.38     3888.39     92.09 o 
   2   3   9     3168.31     3333.71     83.74 o 
   3   3   9     3520.68     3669.70     86.91 o 
   4   3   9     1358.40     1454.48     49.56 o 
   5   3   9      485.34      527.70     57.72 o 
   6   3   9      281.00      247.32     92.34 o 
   7   3   9     1233.55     1053.43     92.09 o 
  -7   4   9      361.24      841.52    515.13 o 
  -6   4   9      407.50      399.61     82.16 o 
  -5   4   9      503.75      533.02     58.78 o 
  -4   4   9     2086.33     2072.64     61.88 o 
  -3   4   9     1081.42     1109.78     41.59 o 
  -2   4   9     3404.29     3680.19     93.64 o 
  -1   4   9     3990.31     4072.31     77.00 o 
   0   4   9      487.38      473.49     15.55 o 
   1   4   9     3832.45     3867.25     96.72 o 
   2   4   9     3898.72     4179.18    108.97 o 
   3   4   9     1324.19     1326.53     81.49 o 
   4   4   9     2226.72     2219.05    101.12 o 
   5   4   9      686.66      798.50     77.90 o 
   6   4   9      411.32      330.08     95.61 o 
   7   4   9      290.95      226.16     57.46 o 
  -7   5   9       94.93      144.40     75.24 o 
  -6   5   9     1966.00     2264.74    120.14 o 
  -5   5   9       70.40      116.66     38.93 o 
  -4   5   9      326.58      363.58     29.90 o 
  -3   5   9       76.06      125.92     22.03 o 
  -2   5   9     1779.54     1672.22     55.17 o 
  -1   5   9     3421.25     3458.73     66.89 o 
   0   5   9        3.81       80.35     15.16 o 
   1   5   9     3355.02     3386.24     57.61 o 
   2   5   9     1799.57     1721.98     48.52 o 
   3   5   9       72.73       74.46     18.26 o 
   4   5   9      353.35      442.93     48.81 o 
   5   5   9       77.75      116.49     28.78 o 
   6   5   9     2002.10     2063.47    113.19 o 
   7   5   9      104.11      169.18     49.37 o 
  -6   6   9      315.41      339.90    121.05 o 
  -5   6   9      488.01      486.54     59.13 o 
  -4   6   9     1293.80     1241.57     55.02 o 
  -3   6   9      288.73      283.17     29.11 o 
  -2   6   9      480.46      461.53     25.89 o 
  -1   6   9     4064.35     4004.11     78.31 o 
   0   6   9      301.52      321.38     15.72 o 
   1   6   9     3824.54     3720.34     62.04 o 
   2   6   9      313.96      313.07     39.19 o 
   3   6   9      194.68      226.75     23.53 o 
   4   6   9     1296.28     1376.16     69.21 o 
   5   6   9      244.97      236.20     31.29 o 
   6   6   9      344.10      251.10     50.54 o 
  -6   7   9       95.61      151.96     53.66 o 
  -5   7   9      131.67       92.59     38.35 o 
  -4   7   9      936.81      908.29     47.00 o 
  -3   7   9     1819.97     1880.35     70.84 o 
  -2   7   9      569.33      613.54     29.29 o 
  -1   7   9     2497.24     2477.65     45.22 o 
   0   7   9      698.80      686.34     19.23 o 
   1   7   9     2030.86     1982.99     43.04 o 
   2   7   9      599.94      653.11     31.46 o 
   3   7   9     1620.10     1570.57     46.07 o 
   4   7   9      776.69      692.55     35.94 o 
   5   7   9      184.06      141.78     32.01 o 
   6   7   9      158.59      165.07     40.66 o 
  -5   8   9      340.35      306.95     76.55 o 
  -4   8   9     1597.34     1575.50    116.89 o 
  -3   8   9      417.45      390.08     28.69 o 
  -2   8   9       49.40       57.02     27.98 o 
  -1   8   9      663.04      649.50     37.48 o 
   0   8   9      301.57      314.46     22.48 o 
   1   8   9      642.65      587.48     29.37 o 
   2   8   9       75.27      155.92     30.89 o 
   3   8   9      416.46      379.91     33.87 o 
   4   8   9     1869.54     1838.09     64.67 o 
   5   8   9      330.38      289.57     40.40 o 
  -5   9   9      542.07      447.58     79.47 o 
  -4   9   9       90.21      167.50     48.17 o 
  -3   9   9       14.88       42.59     27.92 o 
  -2   9   9      457.13      473.66     43.92 o 
  -1   9   9       73.62      148.14     31.16 o 
   0   9   9       30.70      111.78     50.82 o 
   1   9   9       93.36      117.13     22.27 o 
   2   9   9      570.87      589.32     47.12 o 
   3   9   9        4.42      108.30     46.27 o 
   4   9   9       89.26      167.03     42.23 o 
   5   9   9      556.24      568.37     50.27 o 
  -4  10   9       81.30      116.56     50.82 o 
  -3  10   9      440.23      438.33     46.43 o 
  -2  10   9      242.83      241.03     37.09 o 
  -1  10   9      278.74      288.23     47.83 o 
   0  10   9       58.21      155.15     50.13 o 
   1  10   9      217.75      191.87     35.38 o 
   2  10   9      247.53      206.14     33.10 o 
   3  10   9      316.09      334.79     41.79 o 
   4  10   9       78.77      152.66     38.42 o 
  -3  11   9      423.47      410.16     69.13 o 
  -2  11   9      710.02      679.06     58.79 o 
  -1  11   9       54.65      103.01     44.13 o 
   0  11   9      688.38      631.58     57.38 o 
   1  11   9       21.94      111.72     57.55 o 
   2  11   9      675.27      711.72     57.20 o 
   3  11   9      329.06      354.78     49.47 o 
  -1  12   9      136.90       99.26     34.06 o 
   0  12   9      899.94      912.15     96.46 o 
   1  12   9      124.69      176.62     39.21 o 
   0   0  10     8747.95     8381.66    236.51 o 
   1   0  10      840.99      757.94     25.30 o 
   2   0  10     1345.97     1382.15     63.74 o 
   3   0  10     1010.70     1015.56     62.85 o 
   4   0  10     1112.23     1087.23     66.59 o 
   5   0  10     3674.56     3433.29    146.13 o 
   6   0  10      128.56      150.35     40.16 o 
   7   0  10      784.85      870.64     93.89 o 
  -7   1  10     1051.56     1006.53     96.57 o 
  -6   1  10       30.82       98.44     50.02 o 
  -5   1  10     1870.10     1796.33     99.18 o 
  -4   1  10     3231.31     3136.89     93.57 o 
  -3   1  10     1170.88     1286.11     68.26 o 
  -2   1  10      880.84      830.46     46.35 o 
  -1   1  10     1915.03     1984.93     57.77 o 
   0   1  10     7326.06     6953.27    120.95 o 
   1   1  10     1611.48     1694.19     37.94 o 
   2   1  10      867.56      890.99     94.05 o 
   3   1  10     1288.43     1220.54     66.49 o 
   4   1  10     3595.72     3549.82    103.41 o 
   5   1  10     1871.84     1897.62    100.64 o 
   6   1  10       39.11      225.76     74.25 o 
   7   1  10     1067.14     1384.17    621.68 o 
  -7   2  10      251.78      299.02     60.22 o 
  -6   2  10     2267.53     2385.88    132.39 o 
  -5   2  10      225.30      281.65     49.11 o 
  -4   2  10      242.95      263.56     19.76 o 
  -3   2  10      443.62      457.82     30.72 o 
  -2   2  10    11562.22    11611.25    313.94 o 
  -1   2  10     2743.56     2753.59     72.56 o 
   0   2  10     2992.30     2875.11     46.40 o 
   1   2  10     2257.02     2288.87     49.41 o 
   3   2  10      603.26      595.29     27.54 o 
   4   2  10      244.23      279.92     43.84 o 
   5   2  10      379.03      258.60     45.07 o 
   6   2  10     2247.93     2164.04    123.16 o 
   7   2  10      231.20      179.50     50.32 o 
  -7   3  10      574.96      496.63     75.39 o 
  -6   3  10      156.37      210.86     53.09 o 
  -5   3  10     1020.54     1084.12     83.92 o 
  -4   3  10      457.23      475.78     36.86 o 
  -3   3  10     1755.38     1756.81     53.46 o 
  -2   3  10     1399.59     1443.02     48.73 o 
  -1   3  10     4927.83     5006.82    117.01 o 
   0   3  10     2028.19     2035.16     37.66 o 
   1   3  10     5146.75     5121.06     96.14 o 
   2   3  10     1509.61     1614.64     46.57 o 
   3   3  10     1384.75     1497.33     88.33 o 
   4   3  10      590.82      659.51     32.93 o 
   5   3  10      704.60      857.99     68.99 o 
   6   3  10      149.06      154.45     42.14 o 
   7   3  10      669.60      624.60    164.10 o 
  -7   4  10     1231.44     1554.01    220.03 o 
  -6   4  10      185.87      169.63     47.01 o 
  -5   4  10      415.15      503.18     78.31 o 
  -4   4  10       78.90      112.19     19.25 o 
  -3   4  10     1345.87     1440.92     49.02 o 
  -2   4  10     2005.46     2072.00     68.69 o 
  -1   4  10     5041.48     4930.44    109.24 o 
   0   4  10     1951.81     2026.84     40.25 o 
   1   4  10     4446.87     4393.21     97.30 o 
   2   4  10     2061.98     2077.03     60.85 o 
   3   4  10     1222.72     1289.58     71.42 o 
   4   4  10       28.45      -14.34     50.54 o 
   5   4  10      301.20      306.18     48.49 o 
   6   4  10       94.55      130.70     41.23 o 
   7   4  10     1127.52      931.20     88.27 o 
  -7   5  10       11.00      138.51     56.27 o 
  -6   5  10      150.68      138.32     39.21 o 
  -5   5  10      149.13      153.53     52.11 o 
  -4   5  10     2724.39     2727.45     75.03 o 
  -3   5  10     2127.73     2275.11     64.31 o 
  -2   5  10       10.75       20.75     17.60 o 
  -1   5  10      916.02      890.38     30.18 o 
   0   5  10     5449.15     5464.49    111.97 o 
   1   5  10      794.47      854.85     26.59 o 
   2   5  10       11.21       31.63     22.38 o 
   3   5  10     2388.00     2370.44     69.76 o 
   4   5  10     2575.18     2582.43    180.78 o 
   5   5  10      152.20      148.46     29.35 o 
   6   5  10      168.57      145.38     41.96 o 
   7   5  10       15.13      118.71     66.69 o 
  -6   6  10      345.01      374.26     64.38 o 
  -5   6  10      521.32      456.78     56.86 o 
  -4   6  10      471.99      545.61     37.23 o 
  -3   6  10     1089.76     1050.00     64.67 o 
  -2   6  10      999.27     1013.27     36.38 o 
  -1   6  10      741.68      706.61     25.13 o 
   0   6  10      180.55      169.71     18.60 o 
   1   6  10      999.99      960.12     27.94 o 
   2   6  10      971.24     1016.31     37.98 o 
   3   6  10     1254.01     1255.01     44.78 o 
   4   6  10      416.86      392.19     29.66 o 
   5   6  10      536.67      485.27     38.73 o 
   6   6  10      421.64      411.62     94.05 o 
  -6   7  10     1087.96     1175.23    131.45 o 
  -5   7  10      325.55      272.10     50.88 o 
  -4   7  10      845.58      834.58     46.30 o 
  -3   7  10      255.03      293.02     25.23 o 
  -2   7  10      483.61      503.65     28.78 o 
  -1   7  10     1599.65     1546.89     34.66 o 
   0   7  10      113.87      146.52     14.44 o 
   1   7  10     1549.40     1540.77     39.72 o 
   2   7  10      362.80      374.12     25.36 o 
   3   7  10      229.32      262.66     25.51 o 
   4   7  10      718.93      668.61     36.43 o 
   5   7  10      451.48      503.08     35.73 o 
   6   7  10     1103.07     1156.66     74.92 o 
  -5   8  10      413.21      353.62     75.03 o 
  -4   8  10      125.18      191.26     39.02 o 
  -3   8  10      744.51      751.43     37.44 o 
  -2   8  10     1377.55     1398.41     54.81 o 
  -1   8  10      199.36      171.34     20.26 o 
   0   8  10      421.70      415.99     28.26 o 
   1   8  10      122.74      139.46     21.51 o 
   2   8  10     1215.29     1154.11     49.31 o 
   3   8  10      690.46      725.02     43.42 o 
   4   8  10      124.24      107.12     22.22 o 
   5   8  10      318.34      254.37     44.50 o 
  -5   9  10       70.92      208.82     93.31 o 
  -4   9  10      735.10      782.79     56.05 o 
  -3   9  10      410.41      421.84     44.54 o 
  -2   9  10      204.34      174.18     32.06 o 
  -1   9  10      438.43      421.53     42.92 o 
   0   9  10     2420.28     2376.41    112.13 o 
   1   9  10      371.88      379.15     34.56 o 
   2   9  10      243.58      213.98     36.51 o 
   3   9  10      478.01      430.45     47.89 o 
   4   9  10      616.02      672.64     55.14 o 
   5   9  10       82.02       81.90     27.19 o 
  -4  10  10       26.32       71.88     42.64 o 
  -3  10  10       60.63      102.66     39.58 o 
  -2  10  10      510.22      627.66     50.99 o 
  -1  10  10      322.39      372.01     48.13 o 
   0  10  10     1191.29     1190.61     64.23 o 
   1  10  10      428.78      494.95     49.10 o 
   2  10  10      479.91      498.41     50.33 o 
   3  10  10      137.48      162.15     29.93 o 
   4  10  10       20.98       92.98     46.87 o 
  -3  11  10      141.38      184.83     37.57 o 
  -2  11  10       38.85      117.98     47.77 o 
  -1  11  10       35.32       81.24     43.95 o 
   0  11  10      542.37      595.45     57.32 o 
   1  11  10       34.16       53.03     43.67 o 
   2  11  10       37.09       73.80     46.02 o 
   3  11  10      194.55      183.77     36.15 o 
   0  12  10        6.09       88.61     51.89 o 
   1   0  11     1896.93     1786.14     76.45 o 
   2   0  11     5593.09     5652.33    184.16 o 
   3   0  11      734.30      829.01    134.64 o 
   4   0  11      244.63      223.25     34.92 o 
   5   0  11       78.63      192.02    128.91 o 
   6   0  11     2321.52     2397.61    122.41 o 
   7   0  11       44.04       93.56     70.90 o 
  -7   1  11      208.03      155.94     53.15 o 
  -6   1  11      987.56     1060.82     94.65 o 
  -5   1  11     2753.63     2742.49    195.97 o 
  -4   1  11     1598.04     1532.53     47.98 o 
  -3   1  11     2254.73     2204.45     93.25 o 
  -2   1  11      850.38      942.66     54.78 o 
  -1   1  11     1564.31     1551.16     65.62 o 
   0   1  11      162.44      177.72     12.02 o 
   1   1  11     1072.58     1111.56     33.62 o 
   2   1  11      601.61      655.90     48.47 o 
   3   1  11     1997.11     1910.42    109.27 o 
   4   1  11     1371.78     1382.46    243.90 o 
   5   1  11     2107.84     2272.91    294.08 o 
   6   1  11      933.76      948.37     86.55 o 
   7   1  11      278.56      263.22     57.70 o 
  -7   2  11      774.61      935.29     96.90 o 
  -6   2  11       58.94      193.55     66.15 o 
  -5   2  11      533.56      543.93    141.57 o 
  -4   2  11     1416.73     1407.86     48.42 o 
  -3   2  11     3610.17     3536.19    118.49 o 
  -2   2  11     4186.18     4391.97    153.63 o 
  -1   2  11     2559.62     2517.47    111.19 o 
   0   2  11      191.87      195.56     10.44 o 
   1   2  11     2048.19     1992.94     53.88 o 
   2   2  11     4446.03     4509.00    214.96 o 
   3   2  11     3213.12     3211.39    164.25 o 
   4   2  11     1256.39     1360.08     46.95 o 
   5   2  11      527.48      537.87     63.70 o 
   6   2  11      117.29      202.80    196.31 o 
   7   2  11      635.75      791.00     95.34 o 
  -7   3  11      120.46       91.79     45.72 o 
  -6   3  11      522.91      454.55     61.83 o 
  -5   3  11      359.67      362.99     89.13 o 
  -4   3  11     4441.54     4461.37    130.90 o 
  -3   3  11      374.00      422.31     27.71 o 
  -2   3  11       78.87       83.00     14.27 o 
  -1   3  11      119.12      163.01     20.03 o 
   0   3  11    10103.60     9698.50    170.25 o 
   1   3  11       39.14       76.10     17.90 o 
   2   3  11       49.63       60.49     19.07 o 
   3   3  11      317.87      326.73     23.95 o 
   4   3  11     5420.04     5300.89    150.15 o 
   5   3  11      410.28      471.62     57.01 o 
   6   3  11      588.15      576.60    103.30 o 
   7   3  11      108.55      207.73    129.24 o 
  -7   4  11      988.85      980.12    105.96 o 
  -6   4  11     1190.36     1201.52     91.59 o 
  -5   4  11      596.79      562.94     85.36 o 
  -4   4  11       94.41      100.17     19.04 o 
  -3   4  11      809.27      827.07     57.47 o 
  -2   4  11     4357.44     4439.97    142.59 o 
  -1   4  11      397.29      361.81     20.57 o 
   0   4  11     3564.77     3484.61     70.07 o 
   1   4  11      373.70      364.30     19.01 o 
   2   4  11     4695.30     4911.74    127.49 o 
   3   4  11      845.74      900.29     68.40 o 
   4   4  11       63.40      100.80     36.30 o 
   5   4  11      552.78      658.90     65.09 o 
   6   4  11     1060.02      928.50     83.23 o 
   7   4  11      917.95      839.91     85.09 o 
  -7   5  11       71.33       76.77     99.30 o 
  -6   5  11       17.33       74.29     53.75 o 
  -5   5  11     2022.09     2255.47    221.03 o 
  -4   5  11      871.10      862.76     42.09 o 
  -3   5  11     1145.30     1213.12     50.03 o 
  -2   5  11     2219.16     2250.25     63.75 o 
  -1   5  11     1727.26     1692.14     45.63 o 
   0   5  11       91.21      120.53     31.68 o 
   1   5  11     1658.11     1733.73     41.68 o 
   2   5  11     2366.70     2420.15     71.32 o 
   3   5  11     1238.04     1207.53     47.97 o 
   4   5  11      858.24      908.93     90.84 o 
   5   5  11     1855.86     1933.92     79.93 o 
   6   5  11       16.18      236.15     60.87 o 
   7   5  11      137.61      107.51     55.43 o 
  -6   6  11      367.63      323.93     59.64 o 
  -5   6  11      216.71      277.11     49.40 o 
  -4   6  11      451.49      408.52     54.24 o 
  -3   6  11      759.85      872.75     69.11 o 
  -2   6  11     3087.94     2852.42     66.10 o 
  -1   6  11      761.25      758.02     27.53 o 
   0   6  11      456.99      468.32     25.93 o 
   1   6  11      563.25      557.47     25.59 o 
   2   6  11     3211.13     3152.49     86.06 o 
   3   6  11      602.10      604.51     33.66 o 
   4   6  11      479.16      451.47     40.97 o 
   5   6  11      227.45      200.65     36.35 o 
   6   6  11      422.83      425.44    144.67 o 
  -6   7  11       54.17      107.46     63.28 o 
  -5   7  11      630.04      598.68     62.15 o 
  -4   7  11     1205.18     1280.60     54.62 o 
  -3   7  11       17.18       81.45     28.30 o 
  -2   7  11      900.37      795.82     34.46 o 
  -1   7  11       67.46       83.26     19.51 o 
   0   7  11     6373.55     6198.57    118.93 o 
   1   7  11      119.76      100.70     12.57 o 
   2   7  11      945.60      910.24     36.94 o 
   3   7  11       14.11       62.47     22.47 o 
   4   7  11      827.25      920.49     41.40 o 
   5   7  11      633.41      590.34     39.20 o 
   6   7  11       33.51       70.64     39.40 o 
  -5   8  11      303.39      226.14     65.73 o 
  -4   8  11      478.14      523.93     40.86 o 
  -3   8  11     1399.64     1419.99     62.49 o 
  -2   8  11      248.80      271.83     38.65 o 
  -1   8  11      669.39      699.37     38.46 o 
   0   8  11      289.64      320.29     25.53 o 
   1   8  11      868.34      881.00     36.38 o 
   2   8  11      254.23      283.40     29.83 o 
   3   8  11     1406.20     1461.81     55.44 o 
   4   8  11      520.16      525.84     41.72 o 
   5   8  11      278.44      257.03     33.65 o 
  -5   9  11      684.14      544.45     80.61 o 
  -4   9  11      536.02      520.16     59.56 o 
  -3   9  11      421.04      433.00     44.92 o 
  -2   9  11      161.38      128.02     35.36 o 
  -1   9  11      406.50      460.31     44.85 o 
   0   9  11     1232.33     1253.82     62.67 o 
   1   9  11      228.94      242.85     30.15 o 
   2   9  11      182.04      226.07     35.37 o 
   3   9  11      504.20      576.88     50.24 o 
   4   9  11      589.46      616.22     68.98 o 
   5   9  11      780.28      721.09     60.87 o 
  -4  10  11      193.12      138.96     31.67 o 
  -3  10  11       14.78       98.67     41.42 o 
  -2  10  11      967.98     1125.23     68.61 o 
  -1  10  11      426.68      362.40     42.49 o 
   0  10  11      345.45      315.60     38.13 o 
   1  10  11      396.75      501.60     52.05 o 
   2  10  11     1023.58     1031.37     60.82 o 
   3  10  11       34.76       72.38     36.86 o 
   4  10  11      222.45      167.67     39.30 o 
  -3  11  11      282.63      290.18     47.23 o 
  -2  11  11       65.69      154.75     46.00 o 
  -1  11  11      114.90      131.42     32.59 o 
   0  11  11      184.51      276.97     50.84 o 
   1  11  11      141.67      162.30     36.37 o 
   2  11  11       44.33      147.37     48.32 o 
   3  11  11      224.68      175.65     35.12 o 
   0   0  12      470.10      416.58     53.47 o 
   1   0  12       31.84       56.41     23.99 o 
   2   0  12     2484.56     2444.18    103.09 o 
   3   0  12     2854.03     2772.73    160.29 o 
   4   0  12     3834.92     3685.22    139.43 o 
   5   0  12       34.64       44.06     37.10 o 
   6   0  12        9.42       55.91     64.23 o 
   7   0  12      233.75      173.69     65.94 o 
  -7   1  12      413.69      407.01     94.99 o 
  -6   1  12      931.91     1008.97    149.42 o 
  -5   1  12      747.94      693.40     67.23 o 
  -4   1  12     3153.45     3092.55     98.82 o 
  -3   1  12     2091.31     2167.39    204.06 o 
  -2   1  12     9034.00     9436.99    312.88 o 
  -1   1  12     2521.73     2187.41    112.52 o 
   0   1  12       14.91       51.23     12.72 o 
   1   1  12     2827.44     2495.51     98.40 o 
   2   1  12    10023.87    10227.03    373.43 o 
   3   1  12     2641.07     2562.92    106.46 o 
   4   1  12     3349.57     3165.57    127.86 o 
   5   1  12     1005.25     1457.27    372.98 o 
   6   1  12      880.84      978.77    131.44 o 
   7   1  12      563.23      492.93     75.57 o 
  -7   2  12      685.11      790.16    108.84 o 
  -6   2  12     1159.93     1331.99    124.74 o 
  -5   2  12     2039.87     2046.61    103.04 o 
  -4   2  12     1547.22     1525.95     51.13 o 
  -3   2  12      772.40      861.16    139.81 o 
  -2   2  12     3306.53     3712.72    184.24 o 
  -1   2  12     3686.20     3481.93    168.88 o 
   0   2  12     1228.11     1189.55     29.96 o 
   1   2  12     3831.29     3813.91     89.53 o 
   2   2  12     3459.69     3675.88    111.86 o 
   3   2  12      924.75     1036.59     48.83 o 
   4   2  12     1329.47     1442.44     49.61 o 
   5   2  12     2095.40     2122.03    106.74 o 
   6   2  12     1180.19     1177.97     94.14 o 
   7   2  12      501.25      475.20     79.30 o 
  -7   3  12      167.71      106.67     70.38 o 
  -6   3  12     1377.58     1478.91    103.47 o 
  -5   3  12      279.86      256.02     45.97 o 
  -4   3  12      889.02      879.40     38.82 o 
  -3   3  12      780.74      732.77     42.05 o 
  -2   3  12     7255.76     7227.83    222.30 o 
  -1   3  12     1614.37     1624.41     69.68 o 
   0   3  12     1862.69     1768.10     39.62 o 
   1   3  12     1381.46     1346.47     34.24 o 
   2   3  12     6386.60     6219.97    144.64 o 
   3   3  12      581.65      562.56     52.61 o 
   4   3  12      861.92      827.00     47.48 o 
   5   3  12      125.42      159.79     78.76 o 
   6   3  12     1397.68     1456.14    103.26 o 
   7   3  12      196.59      118.58     45.43 o 
  -7   4  12      606.81      659.24     82.39 o 
  -6   4  12      149.60      167.91     46.08 o 
  -5   4  12      436.71      428.61     59.46 o 
  -4   4  12     2600.80     2628.81     76.24 o 
  -3   4  12      615.85      631.55     47.67 o 
  -2   4  12     1262.96     1279.55     53.76 o 
  -1   4  12     1374.92     1378.17     46.28 o 
   0   4  12     4987.58     4828.68    101.54 o 
   1   4  12     1026.28     1064.42     31.38 o 
   2   4  12     1129.16     1221.08     43.30 o 
   3   4  12      664.59      716.05     38.43 o 
   4   4  12     2215.90     2150.17    173.27 o 
   5   4  12      513.55      533.01     63.15 o 
   6   4  12      192.96      115.35     30.52 o 
   7   4  12      615.49      548.22     73.56 o 
  -6   5  12      631.24     1221.75    479.52 o 
  -5   5  12     1539.76     1935.06    328.21 o 
  -4   5  12     1039.81     1047.21     63.89 o 
  -3   5  12      624.42      669.69     39.14 o 
  -2   5  12       48.13       77.23     36.34 o 
  -1   5  12     1315.46     1277.38     41.34 o 
   0   5  12     2122.14     1942.80     52.83 o 
   1   5  12     1285.46     1293.83     38.08 o 
   2   5  12       32.61       93.76     26.71 o 
   3   5  12      639.66      732.07     54.58 o 
   4   5  12     1053.50     1311.42     68.61 o 
   5   5  12     1714.49     1654.30     90.46 o 
   6   5  12      690.55      733.99     73.91 o 
  -6   6  12       25.95       86.14     52.21 o 
  -5   6  12      573.60      625.87     69.70 o 
  -4   6  12      797.47      939.57     53.95 o 
  -3   6  12      408.11      370.74     31.28 o 
  -2   6  12     1364.43     1339.50     41.94 o 
  -1   6  12      329.52      353.84     23.51 o 
   0   6  12     6116.68     6135.71    108.28 o 
   1   6  12      176.46      209.91     17.48 o 
   2   6  12     1349.76     1386.93     47.98 o 
   3   6  12      489.66      542.24     39.62 o 
   4   6  12      786.14      904.45     45.55 o 
   5   6  12      632.33      661.85     40.55 o 
   6   6  12       24.13       53.52     74.80 o 
  -6   7  12      315.32      258.52     55.28 o 
  -5   7  12      133.66       86.48     30.08 o 
  -4   7  12      192.86      146.91     25.88 o 
  -3   7  12      268.02      296.40     27.98 o 
  -2   7  12     3017.35     3025.34     73.18 o 
  -1   7  12       70.88       81.85     16.34 o 
   0   7  12      506.59      489.65     24.17 o 
   1   7  12       18.80       58.93     14.13 o 
   2   7  12     3574.81     3609.44    119.96 o 
   3   7  12      390.17      403.42     28.07 o 
   4   7  12      212.44      220.29     33.15 o 
   5   7  12      172.73      162.43     37.87 o 
   6   7  12      325.13      263.54     53.58 o 
  -5   8  12      250.26      215.61     67.75 o 
  -4   8  12      111.92      122.89     32.73 o 
  -3   8  12      269.40      259.28     44.84 o 
  -2   8  12      277.46      330.71     32.99 o 
  -1   8  12      564.83      632.94     37.75 o 
   0   8  12     1407.02     1470.06     54.00 o 
   1   8  12      665.08      729.29     33.79 o 
   2   8  12      281.91      297.38     29.83 o 
   3   8  12      209.08      250.98     42.52 o 
   4   8  12      147.73      112.74     22.53 o 
   5   8  12      207.92      248.68     41.76 o 
  -4   9  12       74.24      157.04     41.88 o 
  -3   9  12      445.70      469.16     47.22 o 
  -2   9  12      113.85      145.29     37.09 o 
  -1   9  12     1433.37     1473.72     70.48 o 
   0   9  12       45.48       93.70     36.05 o 
   1   9  12     1143.50     1121.07     69.83 o 
   2   9  12       76.85      114.33     30.69 o 
   3   9  12      346.53      375.65     64.51 o 
   4   9  12       57.45       91.33     32.73 o 
  -4  10  12      843.11      799.43    102.13 o 
  -3  10  12      134.41      119.66     28.56 o 
  -2  10  12       90.41      142.69     34.85 o 
  -1  10  12      265.34      281.08     52.34 o 
   0  10  12      124.66      146.25     33.82 o 
   1  10  12      301.43      277.28     41.27 o 
   2  10  12      104.28      113.87     26.81 o 
   3  10  12      139.84      150.71     32.85 o 
   4  10  12      867.90      888.34     79.78 o 
  -2  11  12      209.89      188.24     40.28 o 
  -1  11  12      194.19      227.67     45.21 o 
   0  11  12        2.41       89.41     53.53 o 
   1  11  12      162.27      130.68     33.12 o 
   2  11  12      297.44      241.65     60.86 o 
   1   0  13     3117.76     3018.82    112.09 o 
   2   0  13     5783.39     5795.86    199.83 o 
   3   0  13     3364.55     3627.66    230.18 o 
   4   0  13     1362.66     1312.25    120.88 o 
   5   0  13     3432.90     3636.22    149.15 o 
   6   0  13       10.62       86.83     68.55 o 
   7   0  13      534.50      625.59     79.79 o 
  -7   1  13      887.72      849.53     88.36 o 
  -6   1  13     1422.82     1525.54    108.84 o 
  -5   1  13      516.55      518.06     66.55 o 
  -4   1  13      130.13       82.39     30.48 o 
  -3   1  13     1925.29     1758.06     86.62 o 
  -2   1  13     6493.83     6435.58    174.92 o 
  -1   1  13     1589.00     1498.46     65.60 o 
   0   1  13     4725.81     4605.54    107.31 o 
   1   1  13     1682.24     1501.19     73.19 o 
   2   1  13     6111.17     6037.35    215.94 o 
   3   1  13     1837.95     1758.48     89.36 o 
   4   1  13      198.84      177.21     22.20 o 
   5   1  13      483.83      442.14     59.77 o 
   6   1  13     1454.28     1499.40    107.17 o 
   7   1  13      837.03     1066.62    180.16 o 
  -7   2  13      177.69      478.99    272.93 o 
  -6   2  13      389.74      406.32     64.98 o 
  -5   2  13     1145.74     1133.30     80.73 o 
  -4   2  13     2606.65     2642.91     74.75 o 
  -3   2  13       26.79       41.36     29.55 o 
  -2   2  13     2139.67     2209.49     66.51 o 
  -1   2  13      439.74      507.44     58.42 o 
   0   2  13    10736.51    10376.93    195.72 o 
   1   2  13      658.11      726.93     26.99 o 
   2   2  13     2237.70     2283.88     79.25 o 
   3   2  13       16.02       49.47     24.35 o 
   4   2  13     1942.87     1878.75     60.14 o 
   5   2  13     1152.19     1142.97     81.16 o 
   6   2  13      345.07      389.93     62.68 o 
   7   2  13      126.39       83.50     38.75 o 
  -7   3  13      747.47      675.25     86.99 o 
  -6   3  13      126.06       95.62     33.77 o 
  -5   3  13      625.07      714.89     73.56 o 
  -4   3  13      598.43      554.67     32.86 o 
  -3   3  13     1659.28     1652.72     64.91 o 
  -2   3  13     1238.09     1271.34     46.90 o 
  -1   3  13     2754.60     2829.87     90.05 o 
   0   3  13      136.02      111.36     21.19 o 
   1   3  13     2561.60     2553.06     60.84 o 
   2   3  13     1090.64     1123.64     42.20 o 
   3   3  13     1676.15     1697.61     82.62 o 
   4   3  13      535.69      590.61     58.07 o 
   5   3  13      592.74      621.10     68.30 o 
   6   3  13      174.49      124.58     40.10 o 
   7   3  13     1046.65     1026.19    124.34 o 
  -7   4  13      363.10      182.95    152.72 o 
  -6   4  13      298.43      324.16     61.12 o 
  -5   4  13     1009.82     1026.52     77.67 o 
  -4   4  13     1182.55     1263.95     50.21 o 
  -3   4  13      922.76      919.10     60.28 o 
  -2   4  13      253.96      281.63     52.39 o 
  -1   4  13     1379.43     1369.53     54.67 o 
   0   4  13     2705.73     2704.73     67.02 o 
   1   4  13     1565.70     1500.03     53.99 o 
   2   4  13      252.01      267.24     26.12 o 
   3   4  13     1236.15     1292.86     52.14 o 
   4   4  13     1341.10     1477.27     88.30 o 
   5   4  13     1310.69     1240.00     84.71 o 
   6   4  13      403.45      384.01     62.44 o 
   7   4  13      297.74      186.83     50.49 o 
  -6   5  13     1423.01     1437.09    438.48 o 
  -5   5  13        4.82       82.93     59.94 o 
  -4   5  13      100.79      129.72     28.36 o 
  -3   5  13      267.20      346.62     32.43 o 
  -2   5  13     5719.63     5796.02    168.13 o 
  -1   5  13     1445.07     1443.48     47.09 o 
   0   5  13       54.74       57.63     18.32 o 
   1   5  13     1431.46     1420.93     40.14 o 
   2   5  13     5208.61     5457.96    132.63 o 
   3   5  13      211.80      240.03     28.83 o 
   4   5  13       83.40      155.11     36.16 o 
   5   5  13        0.46       87.79     44.75 o 
   6   5  13     1209.33     1197.94    182.32 o 
  -6   6  13      278.50      309.16     58.21 o 
  -5   6  13      735.13      782.19    151.71 o 
  -4   6  13      880.63      947.44     50.49 o 
  -3   6  13      689.98      769.13     41.93 o 
  -2   6  13       42.66      115.87     28.97 o 
  -1   6  13      704.51      763.46     34.91 o 
   0   6  13      337.89      361.58     32.86 o 
   1   6  13      742.23      802.12     30.57 o 
   2   6  13       65.68      117.08     20.62 o 
   3   6  13      509.68      530.71     37.14 o 
   4   6  13      639.23      634.78     38.72 o 
   5   6  13      656.34      611.74     41.52 o 
   6   6  13      215.34      119.15     40.57 o 
  -6   7  13       32.07       96.22     47.47 o 
  -5   7  13      563.29      507.30     63.09 o 
  -4   7  13      457.93      484.46     41.30 o 
  -3   7  13     1277.14     1292.38     60.83 o 
  -2   7  13      575.05      588.05     35.27 o 
  -1   7  13      951.00     1026.74     38.49 o 
   0   7  13      240.27      298.32     28.30 o 
   1   7  13      896.18      942.24     49.48 o 
   2   7  13      682.47      726.75     41.72 o 
   3   7  13     1233.42     1354.96     73.57 o 
   4   7  13      571.27      633.45     38.46 o 
   5   7  13      507.82      463.57     36.92 o 
   6   7  13       46.79      102.26     54.36 o 
  -5   8  13      297.70      457.84     87.98 o 
  -4   8  13     1487.42     1502.44     61.75 o 
  -3   8  13      104.60      125.66     33.76 o 
  -2   8  13       80.37       80.20     18.16 o 
  -1   8  13      460.08      457.57     33.51 o 
   0   8  13     4497.44     4390.37    109.92 o 
   1   8  13      421.43      426.52     28.67 o 
   2   8  13       70.27       92.63     22.15 o 
   3   8  13       70.75      129.73     31.94 o 
   4   8  13     1866.02     1974.95     92.67 o 
   5   8  13      272.18      230.72     40.04 o 
  -4   9  13      104.39      128.41     33.80 o 
  -3   9  13      232.50      275.54     42.02 o 
  -2   9  13      962.80     1092.82     77.41 o 
  -1   9  13      446.58      469.68     53.33 o 
   0   9  13      498.53      546.96     45.87 o 
   1   9  13      305.84      320.02     33.51 o 
   2   9  13     1162.34     1067.76     59.44 o 
   3   9  13      127.98      145.75     33.46 o 
   4   9  13      105.16       86.49     26.44 o 
  -3  10  13       93.83      120.16     37.70 o 
  -2  10  13      414.49      488.47     72.31 o 
  -1  10  13      190.94      215.35     41.69 o 
   0  10  13        8.69       48.96     37.11 o 
   1  10  13      313.81      382.81     45.24 o 
   2  10  13      449.00      474.36     56.40 o 
   3  10  13       87.63      125.99     40.31 o 
  -2  11  13      396.58      418.24     53.41 o 
  -1  11  13       84.37       96.77     28.84 o 
   0  11  13       33.77      101.43     46.87 o 
   1  11  13       71.72       81.42     44.42 o 
   2  11  13      411.86      458.94     52.68 o 
   0   0  14    14650.69    15268.69    759.25 o 
   1   0  14     2308.45     2120.44     92.36 o 
   2   0  14       34.50       68.44     27.13 o 
   3   0  14      307.13      473.30     65.91 o 
   5   0  14      845.19      828.56     75.78 o 
   6   0  14        2.87       85.99     56.98 o 
   7   0  14      266.02      246.82     59.74 o 
  -7   1  14     1224.29     1095.45    112.88 o 
  -6   1  14       48.25       99.56     67.85 o 
  -5   1  14      634.46      517.72     61.19 o 
  -4   1  14      802.52      938.35     70.61 o 
  -3   1  14      744.27      714.04    115.55 o 
  -2   1  14     4241.13     4449.19    132.80 o 
  -1   1  14       19.32       83.67     49.90 o 
   0   1  14     9833.97     9636.28    218.43 o 
   1   1  14       19.97       95.12     42.57 o 
   2   1  14     4482.47     4563.80    134.81 o 
   3   1  14      875.14      869.17     63.22 o 
   4   1  14      947.24      950.88     73.66 o 
   5   1  14      620.21      562.67     64.55 o 
   6   1  14       16.03       74.37     78.23 o 
   7   1  14     1212.17     1463.65    117.07 o 
  -7   2  14      162.62      190.23     64.36 o 
  -6   2  14      902.90      867.76     81.67 o 
  -5   2  14      111.63       89.30     31.14 o 
  -4   2  14      442.83      440.77     37.68 o 
  -3   2  14     1894.10     2004.59    116.93 o 
  -2   2  14     7267.12     7581.78    225.73 o 
  -1   2  14     1450.40     1415.72     72.33 o 
   0   2  14      143.90      153.32     21.88 o 
   1   2  14     1484.87     1596.94     78.33 o 
   2   2  14     6999.36     7129.66    163.11 o 
   3   2  14     2161.97     2288.71    107.20 o 
   4   2  14      487.90      413.68     54.45 o 
   5   2  14      186.24      200.71     47.36 o 
   6   2  14     1017.90     1080.50     94.15 o 
   7   2  14      137.65      178.82     62.42 o 
  -7   3  14      124.81       85.30     41.42 o 
  -6   3  14     1190.06     1217.69    102.24 o 
  -5   3  14     2079.63     1883.12    140.19 o 
  -4   3  14      214.17      258.96     25.33 o 
  -3   3  14     2037.34     2070.74     99.22 o 
  -2   3  14      438.00      496.98     48.71 o 
  -1   3  14      553.92      514.28     33.75 o 
   0   3  14     2256.18     2285.98     52.42 o 
   1   3  14      670.91      678.90     26.16 o 
   2   3  14      235.19      256.32     30.92 o 
   3   3  14     1753.03     1810.15     76.54 o 
   4   3  14      152.90       96.71     38.81 o 
   5   3  14     2047.49     1830.16    113.47 o 
   6   3  14     1109.17     1044.65     89.56 o 
   7   3  14      206.58      160.34     61.72 o 
  -7   4  14      284.80      215.08    105.73 o 
  -6   4  14     1307.02     1146.83     92.17 o 
  -5   4  14      424.48      425.82     60.08 o 
  -4   4  14     1329.13     1295.17     50.33 o 
  -3   4  14     1291.19     1265.66     59.98 o 
  -2   4  14      536.88      558.53     36.14 o 
  -1   4  14     2132.68     2213.58     66.63 o 
   0   4  14       41.90      179.05     24.43 o 
   1   4  14     1705.98     1732.34     50.97 o 
   2   4  14      689.60      736.82     59.27 o 
   3   4  14     1028.17      992.13     43.12 o 
   4   4  14     1153.68     1546.89    452.58 o 
   5   4  14      478.50      498.86     64.02 o 
   6   4  14     1180.96     1313.24    105.65 o 
   7   4  14      229.61      132.87     48.18 o 
  -6   5  14       33.20      105.72     75.74 o 
  -5   5  14       64.12      120.78    116.70 o 
  -4   5  14     2654.31     2742.99     85.64 o 
  -3   5  14     1185.79     1159.38     48.92 o 
  -2   5  14      705.61      751.09     45.00 o 
  -1   5  14      435.79      418.66     28.76 o 
   0   5  14      135.79       86.91     17.55 o 
   1   5  14      382.09      379.17     22.31 o 
   2   5  14      734.42      682.60     54.90 o 
   3   5  14     1086.34     1227.58     51.91 o 
   4   5  14     2698.58     2840.94    105.07 o 
   5   5  14       67.72      108.68     39.27 o 
   6   5  14       38.08      121.27     52.73 o 
  -6   6  14      618.33      541.95    158.65 o 
  -5   6  14      283.12      321.29     56.24 o 
  -4   6  14      942.88      908.76     52.75 o 
  -3   6  14     1486.53     1405.62     57.14 o 
  -2   6  14     1571.51     1618.62     50.15 o 
  -1   6  14     1839.21     1796.19     64.40 o 
   0   6  14     1163.45     1133.02     42.72 o 
   1   6  14     1743.18     1690.10     45.70 o 
   2   6  14     1872.35     1916.71     64.28 o 
   3   6  14     1750.94     1794.36     90.52 o 
   4   6  14     1070.14     1128.15     50.50 o 
   5   6  14      370.43      374.65     35.69 o 
   6   6  14      597.31      450.17     53.22 o 
  -5   7  14      716.64      619.71     69.71 o 
  -4   7  14      217.52      146.01     27.92 o 
  -3   7  14      170.22      194.32     23.62 o 
  -2   7  14     1074.81     1018.16     40.55 o 
  -1   7  14     1618.35     1654.48     49.18 o 
   0   7  14     3086.87     3118.95     74.24 o 
   1   7  14     1652.17     1631.42     47.39 o 
   2   7  14     1247.52     1223.04     50.00 o 
   3   7  14      146.82      134.54     20.83 o 
   4   7  14      154.16      148.75     25.40 o 
   5   7  14      837.15      760.36     44.34 o 
  -5   8  14      237.46      218.49     88.02 o 
  -4   8  14        7.22       58.81     33.24 o 
  -3   8  14      374.70      365.55     36.67 o 
  -2   8  14      917.85      912.85     54.96 o 
  -1   8  14      634.52      619.51     39.06 o 
   0   8  14      183.58      168.15     37.78 o 
   1   8  14      672.28      615.88     33.75 o 
   2   8  14      751.95      832.15     44.96 o 
   3   8  14      349.47      379.19     60.72 o 
   4   8  14        8.69       32.03     24.36 o 
   5   8  14      175.66      139.56     31.42 o 
  -4   9  14     1105.18     1072.17     65.70 o 
  -3   9  14      450.95      486.02     57.17 o 
  -2   9  14      382.00      428.75     51.19 o 
  -1   9  14      197.37      178.37     31.85 o 
   0   9  14     1036.67     1119.63    103.45 o 
   1   9  14      156.44      201.87     37.84 o 
   2   9  14      420.23      463.49     45.47 o 
   3   9  14      442.41      474.99     50.37 o 
   4   9  14      948.26      903.62    120.11 o 
  -3  10  14      231.94      155.76     34.19 o 
  -2  10  14      189.77      195.51     35.44 o 
  -1  10  14      627.95      608.68     54.33 o 
   0  10  14      236.15      206.27     36.22 o 
   1  10  14      775.77      791.87     68.99 o 
   2  10  14      172.82      173.61     38.48 o 
   3  10  14      236.96      207.26     38.81 o 
  -2  11  14      170.69      153.27     34.00 o 
  -1  11  14      159.60       97.20     29.49 o 
   0  11  14      373.81      512.91     56.31 o 
   1  11  14      155.41      147.46     57.07 o 
   2  11  14      198.73      168.09     36.73 o 
   1   0  15      127.30      165.89     35.88 o 
   2   0  15     8863.98     8456.54    260.11 o 
   3   0  15       24.29       71.43     76.45 o 
   4   0  15     1342.09     1300.66     94.01 o 
   5   0  15      187.04      116.57     36.84 o 
   6   0  15     1009.46     1136.11     94.24 o 
   7   0  15       75.79      103.52     47.95 o 
  -7   1  15      694.56      588.23     82.66 o 
  -6   1  15      215.98      174.86     51.15 o 
  -5   1  15     1380.49     1208.54     87.44 o 
  -4   1  15      553.06      662.48    126.93 o 
  -3   1  15     1387.20     1301.71    187.97 o 
  -2   1  15       24.96       61.85     45.31 o 
  -1   1  15     3502.19     3311.79    115.66 o 
   0   1  15     1098.80      850.23     56.96 o 
   1   1  15     3378.02     3047.31    213.14 o 
   2   1  15       53.93       87.58     29.70 o 
   3   1  15     1243.09     1472.78     81.22 o 
   4   1  15      368.06      401.43    125.29 o 
   5   1  15     1164.52     1044.81    139.99 o 
   6   1  15      223.68      336.84     95.19 o 
   7   1  15      838.70     1041.09    105.08 o 
  -7   2  15      782.35      750.00     96.95 o 
  -6   2  15      539.11      903.49    282.09 o 
  -5   2  15      925.07     1099.28     88.69 o 
  -4   2  15      884.29      861.94     49.72 o 
  -3   2  15     2686.65     2908.40    122.35 o 
  -2   2  15      317.08      358.96     28.98 o 
  -1   2  15     3972.99     3861.53    131.76 o 
   0   2  15      436.77      465.61     18.06 o 
   1   2  15     3464.61     3238.43    158.42 o 
   2   2  15      286.11      299.14     21.74 o 
   3   2  15     2133.71     2152.08    116.56 o 
   4   2  15     1088.37     1159.75    171.90 o 
   5   2  15      986.96     1076.52     78.67 o 
   6   2  15      531.49      511.53     64.41 o 
   7   2  15      602.43      614.16     80.67 o 
  -7   3  15      148.34      145.73     51.30 o 
  -6   3  15      408.65      467.81     98.75 o 
  -5   3  15     1062.91     1011.55     84.09 o 
  -4   3  15     4573.77     4729.94    132.47 o 
  -3   3  15      916.84     1019.75     54.89 o 
  -2   3  15      312.80      323.65     24.71 o 
  -1   3  15      772.75      733.63     53.80 o 
   0   3  15     3455.34     3478.03     73.69 o 
   1   3  15      695.83      731.43     44.65 o 
   2   3  15      281.30      293.50     27.74 o 
   3   3  15      884.69      878.74     41.86 o 
   4   3  15     4835.26     5072.04    239.82 o 
   5   3  15     1009.57     1332.83    454.91 o 
   6   3  15      390.43      296.39     61.68 o 
   7   3  15      153.58      130.81     68.92 o 
  -6   4  15     1196.03     1225.06    149.34 o 
  -5   4  15      475.19      431.94     64.30 o 
  -4   4  15       52.68      105.11     27.91 o 
  -3   4  15      934.27     1003.21     53.27 o 
  -2   4  15     3473.86     3652.93    124.45 o 
  -1   4  15     1064.73     1070.05     41.60 o 
   0   4  15     5131.25     5121.09    117.20 o 
   1   4  15     1090.71     1105.73     38.85 o 
   2   4  15     3908.12     4069.77    114.41 o 
   3   4  15      987.07     1038.69     47.83 o 
   4   4  15       72.16       80.32     25.94 o 
   5   4  15      502.81      474.46    113.90 o 
   6   4  15     1236.72     1824.52    654.62 o 
  -6   5  15      219.37      367.00     71.45 o 
  -5   5  15     1184.10     1044.85    122.49 o 
  -4   5  15       85.53       99.98     24.77 o 
  -3   5  15     2415.59     2553.81     81.00 o 
  -2   5  15     1260.61     1237.56     55.10 o 
  -1   5  15     1841.34     1746.98     57.69 o 
   0   5  15        0.55       52.57     27.92 o 
   1   5  15     2150.79     2164.13     59.04 o 
   2   5  15     1240.30     1252.07     51.13 o 
   3   5  15     2441.77     2484.57     79.90 o 
   4   5  15       94.74      113.52     27.75 o 
   5   5  15     1271.07     1391.16     77.06 o 
   6   5  15      257.30      139.67     34.39 o 
  -6   6  15      680.08      702.34     79.11 o 
  -5   6  15      166.59      119.98     36.45 o 
  -4   6  15        9.87       67.50     29.31 o 
  -3   6  15     1039.09     1084.62     51.65 o 
  -2   6  15      824.56      879.69     36.81 o 
  -1   6  15      471.15      516.11     65.22 o 
   0   6  15      953.50      939.25     49.96 o 
   1   6  15      337.06      311.46     25.23 o 
   2   6  15      568.77      668.00     40.91 o 
   3   6  15     1023.09     1043.96     50.78 o 
   4   6  15       13.33       68.73     37.47 o 
   5   6  15      213.46      212.04     30.58 o 
   6   6  15      499.13      416.95     58.00 o 
  -5   7  15      851.65      768.83     77.60 o 
  -4   7  15     1709.17     1702.85     70.08 o 
  -3   7  15       80.34      147.08     31.18 o 
  -2   7  15      350.60      338.78     27.32 o 
  -1   7  15      118.23      137.96     19.35 o 
   0   7  15      868.28      864.10     36.76 o 
   1   7  15      180.91      152.63     17.46 o 
   2   7  15      378.30      322.74     27.15 o 
   3   7  15      112.84      149.76     36.39 o 
   4   7  15     1690.41     1932.81     67.98 o 
   5   7  15      930.97      833.37     48.51 o 
  -5   8  15      168.33      171.92     60.84 o 
  -4   8  15       86.99       95.02     28.33 o 
  -3   8  15      690.52      645.53     43.33 o 
  -2   8  15       45.72      100.02     33.48 o 
  -1   8  15      690.16      659.14     42.06 o 
   0   8  15       91.11      107.90     35.74 o 
   1   8  15      864.19      883.76     42.60 o 
   2   8  15       55.90       83.68     23.59 o 
   3   8  15      844.26      855.11     50.50 o 
   4   8  15       69.65       72.38     22.22 o 
   5   8  15      176.48      177.25     52.59 o 
  -4   9  15      514.77      446.39     52.70 o 
  -3   9  15       85.56       91.67     29.77 o 
  -2   9  15       96.19      155.64     36.25 o 
  -1   9  15      310.87      384.92     42.85 o 
   0   9  15     1043.65      948.50     55.83 o 
   1   9  15      345.23      416.26     39.45 o 
   2   9  15      104.21      127.83     29.16 o 
   3   9  15      173.58      213.56     36.72 o 
   4   9  15      389.94      340.27     61.22 o 
  -3  10  15       41.49       73.37     46.34 o 
  -2  10  15     1576.66     1650.66     82.82 o 
  -1  10  15      223.59      286.76     43.91 o 
   0  10  15        3.50       57.81     30.60 o 
   1  10  15      212.12      194.27     42.50 o 
   2  10  15     1287.82     1235.11     70.26 o 
   3  10  15       26.33      136.51     41.18 o 
  -2  11  15       11.25       64.52     42.37 o 
  -1  11  15      418.10      516.86     55.02 o 
   0  11  15      252.29      238.95     42.15 o 
   1  11  15      433.08      323.70     69.67 o 
   2  11  15        8.28       73.74     54.33 o 
   0   0  16      962.57      965.48     59.63 o 
   1   0  16      236.96      164.42     28.20 o 
   2   0  16        5.99      177.13     79.73 o 
   3   0  16     1371.34     1440.49     79.22 o 
   4   0  16     4994.88     5268.59    409.29 o 
   5   0  16      140.87      129.14     41.28 o 
   6   0  16      271.23      172.52     98.12 o 
   7   0  16       59.95       65.12     77.79 o 
  -7   1  16      209.81      229.32     59.25 o 
  -6   1  16     2634.50     3078.83    479.17 o 
  -5   1  16      501.96      478.67     70.72 o 
  -4   1  16      426.74      475.37     72.74 o 
  -3   1  16     1843.27     1866.32    150.11 o 
  -2   1  16     1256.64     1277.37     50.01 o 
  -1   1  16     1452.11     1383.59    108.36 o 
   0   1  16     2702.76     2591.49     58.55 o 
   1   1  16     1436.05     1315.19     74.86 o 
   2   1  16     1010.46     1023.88     34.65 o 
   3   1  16     1998.60     2035.96    103.07 o 
   4   1  16      664.43      638.05     65.41 o 
   5   1  16      608.99      835.21    151.68 o 
   6   1  16     2826.48     3068.26    155.21 o 
   7   1  16      227.69      179.49     51.74 o 
  -7   2  16      725.78      742.95     90.61 o 
  -6   2  16      908.78     1121.32    106.47 o 
  -5   2  16      785.06      853.76     78.41 o 
  -4   2  16      322.02      284.77     53.82 o 
  -3   2  16      884.32      875.52     53.16 o 
  -2   2  16      272.87      273.80     27.52 o 
  -1   2  16     5882.83     5823.14    240.15 o 
   0   2  16     4833.20     4998.43    103.16 o 
   1   2  16     5912.78     5624.23    175.86 o 
   2   2  16      292.57      265.00     33.58 o 
   3   2  16      830.69      898.33    100.49 o 
   4   2  16      466.25      583.63     71.06 o 
   5   2  16      988.65     1095.86     89.02 o 
   6   2  16      992.54     1013.09     93.24 o 
   7   2  16      634.12      644.28     83.93 o 
  -7   3  16        5.72      131.59     77.76 o 
  -6   3  16      469.18      493.03     91.03 o 
  -5   3  16      956.34      991.31    116.62 o 
  -4   3  16       18.57       75.87     27.10 o 
  -3   3  16     6078.23     6415.87    201.60 o 
  -2   3  16     2992.43     3133.01    136.95 o 
  -1   3  16     1025.12     1001.44     62.78 o 
   0   3  16       77.95       98.61     24.88 o 
   1   3  16     1131.86     1128.69     70.38 o 
   2   3  16     3235.49     3298.67     85.23 o 
   3   3  16     6174.79     6405.95    154.26 o 
   4   3  16       32.68       86.52     58.73 o 
   5   3  16      671.49     1093.06    422.60 o 
   6   3  16      567.98      635.42    155.40 o 
   7   3  16       25.59       85.51     47.37 o 
  -6   4  16      220.41      148.11     50.27 o 
  -5   4  16      251.39      231.39     51.16 o 
  -4   4  16      741.77      765.04     43.81 o 
  -3   4  16     1217.17     1357.83     61.64 o 
  -2   4  16      945.83      990.71     50.88 o 
  -1   4  16      740.47      707.38     36.74 o 
   0   4  16     4351.77     4349.85    100.09 o 
   1   4  16      616.08      644.05     43.32 o 
   2   4  16     1060.38     1088.25     72.81 o 
   3   4  16     1122.12     1178.30     49.31 o 
   4   4  16      562.09      610.24     41.64 o 
   5   4  16      170.99      230.75     68.03 o 
   6   4  16      166.82      180.24     49.21 o 
  -6   5  16       10.43      139.87     62.30 o 
  -5   5  16     1732.82     1568.91    109.49 o 
  -4   5  16      583.99      578.21     62.59 o 
  -3   5  16      132.82      211.07     27.92 o 
  -2   5  16      330.78      290.38     31.34 o 
  -1   5  16     1152.33     1226.50     66.52 o 
   0   5  16     1712.77     1598.95     84.38 o 
   1   5  16     1379.26     1486.58     51.35 o 
   2   5  16      351.85      346.95     41.72 o 
   3   5  16       33.71       61.65     34.18 o 
   4   5  16      722.27      781.10     49.98 o 
   5   5  16     1743.23     1925.00    162.15 o 
   6   5  16       31.72       47.20     45.45 o 
  -6   6  16       42.19       55.65     62.96 o 
  -5   6  16      299.88      352.20     68.18 o 
  -4   6  16      641.08      513.41     38.39 o 
  -3   6  16      511.57      594.39     48.21 o 
  -2   6  16     1370.51     1433.09     54.20 o 
  -1   6  16      468.86      504.61     33.08 o 
   0   6  16     1004.79      988.22     49.26 o 
   1   6  16      488.66      552.93     46.18 o 
   2   6  16     1526.77     1590.40     59.23 o 
   3   6  16      511.30      511.58     38.03 o 
   4   6  16      658.91      718.48     58.58 o 
   5   6  16      310.06      319.84     36.50 o 
   6   6  16       25.99       44.51     43.66 o 
  -5   7  16      534.87      649.27    157.87 o 
  -4   7  16      241.64      286.56     39.25 o 
  -3   7  16      948.30      897.80     43.63 o 
  -2   7  16     1721.96     1720.12     54.33 o 
  -1   7  16      196.51      192.90     21.90 o 
   0   7  16      735.16      733.40     49.80 o 
   1   7  16       84.17      113.66     25.90 o 
   2   7  16     1449.15     1444.57     52.94 o 
   3   7  16     1041.70     1069.39     48.22 o 
   4   7  16      166.80      158.98     25.55 o 
   5   7  16      628.31      636.17     47.62 o 
  -5   8  16      130.33      122.69     82.69 o 
  -4   8  16      225.18      187.09     35.20 o 
  -3   8  16      541.72      423.62     38.94 o 
  -2   8  16      612.81      551.57     40.50 o 
  -1   8  16      225.64      183.90     34.88 o 
   0   8  16      562.43      536.69     39.09 o 
   1   8  16      319.52      325.02     31.97 o 
   2   8  16      359.68      372.71     33.80 o 
   3   8  16      467.14      382.30     36.71 o 
   4   8  16      207.51      158.57     37.66 o 
   5   8  16       85.19       89.34     37.21 o 
  -4   9  16      330.97      282.59     40.79 o 
  -3   9  16      319.10      393.47     49.79 o 
  -2   9  16       39.78      139.06     41.78 o 
  -1   9  16      422.59      475.47     46.80 o 
   0   9  16      640.09      627.72     50.34 o 
   1   9  16      430.23      363.19     52.22 o 
   2   9  16       96.42      120.63     28.77 o 
   3   9  16      306.21      307.20     41.98 o 
   4   9  16      247.43      210.44     37.33 o 
  -3  10  16      297.82      268.08     61.89 o 
  -2  10  16      367.05      381.33     51.12 o 
  -1  10  16      352.41      322.70     53.06 o 
   0  10  16       13.85      103.36     46.46 o 
   1  10  16      363.27      489.59     60.70 o 
   2  10  16      383.62      432.24     55.73 o 
   3  10  16      241.46      262.58     47.83 o 
  -1  11  16      523.11      637.83     62.27 o 
   0  11  16      162.90      116.87     32.27 o 
   1  11  16      515.17      424.17     73.05 o 
   1   0  17     9433.23     8921.52    289.91 o 
   2   0  17      329.79      320.04     42.81 o 
   3   0  17     3741.73     3761.18    254.12 o 
   4   0  17       47.55       56.90     35.95 o 
   5   0  17     1444.01     1600.29    105.59 o 
   6   0  17       54.37      122.64     67.64 o 
   7   0  17      287.75      202.84     61.95 o 
  -7   1  17      149.72      132.10     60.10 o 
  -6   1  17     1704.33     1977.16    238.61 o 
  -5   1  17      307.30      385.89     62.45 o 
  -4   1  17       70.21      250.75     61.64 o 
  -3   1  17     1536.39     1556.88     67.12 o 
  -2   1  17     2176.69     1958.06     91.40 o 
  -1   1  17      964.73      980.45    115.64 o 
   0   1  17     1827.54     1815.75     64.09 o 
   1   1  17      804.98      766.76     58.46 o 
   2   1  17     1728.15     1658.29     55.95 o 
   3   1  17     1390.95     1389.77     84.80 o 
   4   1  17       93.62      132.30     46.64 o 
   5   1  17      335.00      448.65    119.24 o 
   6   1  17     1526.39     1717.41    126.56 o 
   7   1  17       67.32      193.93     73.53 o 
  -7   2  17      283.01      296.42     63.82 o 
  -6   2  17       43.50      106.99     75.55 o 
  -5   2  17     1154.22     1159.88    156.72 o 
  -4   2  17     1986.44     2022.71    104.48 o 
  -3   2  17       70.00      128.98     28.95 o 
  -2   2  17       76.80      132.43     46.82 o 
  -1   2  17      454.12      290.80    121.61 o 
   0   2  17     1428.91     1387.93     35.76 o 
   1   2  17      609.16      689.01     54.30 o 
   2   2  17       80.77      109.21     16.43 o 
   3   2  17      115.45      110.70     50.72 o 
   4   2  17     1978.64     1941.15    106.67 o 
   5   2  17     1271.24     1231.43     92.95 o 
   6   2  17       27.44      135.21     73.70 o 
   7   2  17      245.09      169.22     82.94 o 
  -6   3  17      835.80      913.01     88.15 o 
  -5   3  17      528.01      491.11     86.41 o 
  -4   3  17      176.63      162.35     35.78 o 
  -3   3  17     2823.21     2884.45    140.45 o 
  -2   3  17       29.65       94.40     29.88 o 
  -1   3  17     3651.02     3494.04    168.56 o 
   0   3  17       18.55       60.14     16.41 o 
   1   3  17     4416.41     4154.99    158.06 o 
   2   3  17       26.55       68.68     30.57 o 
   3   3  17     3620.31     3821.03    170.41 o 
   4   3  17      143.42      164.97     52.05 o 
   5   3  17      435.52      525.12    103.75 o 
   6   3  17      875.82     1046.90    198.74 o 
  -6   4  17      160.23      235.30     59.23 o 
  -5   4  17      362.29      462.46     66.94 o 
  -4   4  17      314.96      325.38     33.04 o 
  -3   4  17      815.58      792.34     52.24 o 
  -2   4  17      631.28      643.76     42.97 o 
  -1   4  17     1493.46     1481.97     60.44 o 
   0   4  17     3901.37     3996.25     97.19 o 
   1   4  17     1588.42     1708.39     54.32 o 
   2   4  17      529.37      529.86     36.97 o 
   3   4  17      950.60     1071.31     48.62 o 
   4   4  17      181.94      162.98     29.85 o 
   5   4  17      619.53      686.27     71.84 o 
   6   4  17      118.40       91.23     61.88 o 
  -6   5  17      533.51      616.60    127.09 o 
  -5   5  17      547.52      505.45     96.09 o 
  -4   5  17     1077.69     1088.33     54.33 o 
  -3   5  17       91.90       81.75     29.10 o 
  -2   5  17     2311.68     2274.69     77.64 o 
  -1   5  17      361.93      336.86     30.83 o 
   0   5  17        4.56       58.71     26.91 o 
   1   5  17      416.78      401.98     43.64 o 
   2   5  17     2240.56     2313.23     75.62 o 
   3   5  17       63.84       98.65     22.56 o 
   4   5  17     1013.07     1086.55     56.98 o 
   5   5  17      527.20      549.11     46.43 o 
   6   5  17      429.29      467.71     63.84 o 
  -6   6  17      171.65      196.64     51.57 o 
  -5   6  17      485.23      431.56     93.87 o 
  -4   6  17      541.26      547.35     42.78 o 
  -3   6  17     2097.51     2052.33     80.11 o 
  -2   6  17       53.77       49.35     18.07 o 
  -1   6  17     1166.11     1149.18     46.62 o 
   0   6  17     2423.34     2374.63     74.12 o 
   1   6  17     1235.69     1311.35     54.41 o 
   2   6  17       42.10       98.59     35.12 o 
   3   6  17     1974.80     2060.89     88.32 o 
   4   6  17      341.01      357.21     55.22 o 
   5   6  17      345.03      414.13     43.62 o 
   6   6  17      163.54      111.52     25.42 o 
  -5   7  17      993.93     1009.27    164.60 o 
  -4   7  17      114.94      103.80     23.75 o 
  -3   7  17     1224.84     1214.82     49.24 o 
  -2   7  17      132.79      140.20     20.41 o 
  -1   7  17     1637.12     1573.73     55.82 o 
   0   7  17        0.59       41.74     32.01 o 
   1   7  17     1394.85     1459.32     51.76 o 
   2   7  17      151.71      141.87     21.87 o 
   3   7  17      996.22     1035.23     47.37 o 
   4   7  17      153.26      137.67     27.11 o 
   5   7  17     1047.02     1105.25     63.22 o 
  -4   8  17     1997.87     1855.91     70.19 o 
  -3   8  17      206.30      172.25     29.79 o 
  -2   8  17       69.97       75.70     19.73 o 
  -1   8  17      138.12      119.33     26.66 o 
   0   8  17     1047.84      967.75     47.75 o 
   1   8  17      147.31      156.30     27.70 o 
   2   8  17       46.85       95.98     32.14 o 
   3   8  17      214.26      199.04     32.03 o 
   4   8  17     1959.76     1858.24     84.60 o 
  -4   9  17      153.03      171.24     43.54 o 
  -3   9  17      653.39      727.76     70.45 o 
  -2   9  17      631.36      619.22     54.49 o 
  -1   9  17      243.75      227.87     35.46 o 
   0   9  17      482.37      466.50     46.91 o 
   1   9  17      272.39      369.08     61.26 o 
   2   9  17      767.97      871.71     94.48 o 
   3   9  17      765.23      682.47     55.52 o 
   4   9  17      151.50      185.76     53.10 o 
  -3  10  17      262.41      273.45     45.34 o 
  -2  10  17      129.78      189.41     39.99 o 
  -1  10  17     1391.51     1380.22     70.67 o 
   0  10  17       53.05      126.18     46.32 o 
   1  10  17     1461.09     1629.12    122.60 o 
   2  10  17      148.51      175.44     38.05 o 
   3  10  17      227.65      244.04     61.76 o 
   0  11  17       94.13       92.14     37.87 o 
   0   0  18      412.58      359.87     19.77 o 
   1   0  18      475.34      572.31     54.62 o 
   2   0  18      653.64      720.18     95.21 o 
   3   0  18       84.34      128.03     41.45 o 
   4   0  18     2092.37     1958.35    112.29 o 
   5   0  18     1994.05     2025.91    160.03 o 
   6   0  18       45.76      108.64     98.62 o 
   7   0  18     1378.35     1216.69    116.34 o 
  -7   1  18      155.12       99.31    106.82 o 
  -6   1  18      768.88      772.97     90.13 o 
  -5   1  18      222.33      234.33     62.91 o 
  -4   1  18     1063.21     1050.55     85.04 o 
  -3   1  18     3642.74     3444.54    138.20 o 
  -2   1  18     1690.17     1757.40     88.79 o 
  -1   1  18     1476.16     1476.12     79.46 o 
   0   1  18     2719.59     2551.88     56.78 o 
   1   1  18     1874.00     1874.55     91.48 o 
   2   1  18     1634.61     1618.16     70.10 o 
   3   1  18     3840.82     3928.42    114.57 o 
   4   1  18     1055.21     1072.49     84.36 o 
   5   1  18      254.19      291.68     58.85 o 
   6   1  18      793.98      878.14    173.72 o 
   7   1  18      191.85      286.72    101.96 o 
  -6   2  18      577.14      596.67     78.02 o 
  -5   2  18      952.81     1004.24     88.72 o 
  -4   2  18      744.85      818.76     99.13 o 
  -3   2  18     5830.84     5659.25    204.46 o 
  -2   2  18     2148.26     2322.75     77.85 o 
  -1   2  18     1249.78     1199.13     76.09 o 
   0   2  18     1101.11     1105.52     30.20 o 
   1   2  18     1238.59     1212.12     61.42 o 
   2   2  18     2203.90     2226.61     76.04 o 
   3   2  18     5968.53     6014.28    149.90 o 
   4   2  18      614.10      637.24     72.36 o 
   5   2  18     1152.15     1351.48    163.18 o 
   6   2  18      380.24      309.96     61.25 o 
  -6   3  18      440.93      651.39     88.22 o 
  -5   3  18      411.53      311.40     57.01 o 
  -4   3  18      696.57      606.24     47.44 o 
  -3   3  18     1500.19     1572.08     94.43 o 
  -2   3  18      252.43      242.25     38.11 o 
  -1   3  18     2472.94     2351.65     89.92 o 
   0   3  18      441.57      427.84     28.71 o 
   1   3  18     2383.35     2506.95    116.01 o 
   2   3  18      174.61      158.83     19.62 o 
   3   3  18     1593.18     1564.48     72.16 o 
   4   3  18      594.72      710.69     82.14 o 
   5   3  18      329.16      451.58    129.32 o 
   6   3  18      336.32      306.98     61.31 o 
  -6   4  18     1585.50     1474.18    145.21 o 
  -5   4  18      854.46      892.09     81.57 o 
  -4   4  18      212.16      227.13     37.28 o 
  -3   4  18     1230.39     1379.73     81.24 o 
  -2   4  18        4.23       84.58     27.30 o 
  -1   4  18      531.12      512.58     32.56 o 
   0   4  18      426.36      431.21     33.07 o 
   1   4  18      666.87      699.30     66.13 o 
   2   4  18       22.20      131.40     33.61 o 
   3   4  18     1136.12     1096.19     45.59 o 
   4   4  18       71.68       76.39     37.41 o 
   5   4  18      855.18      807.95     59.15 o 
   6   4  18     1703.77     1825.84    125.34 o 
  -6   5  18       32.89      170.50     77.60 o 
  -5   5  18      293.65      250.33     53.84 o 
  -4   5  18     2352.63     2348.13     82.64 o 
  -3   5  18      128.96      153.00     30.96 o 
  -2   5  18      392.08      381.94     46.18 o 
  -1   5  18      771.18      745.61     55.19 o 
   0   5  18      329.91      364.41     32.39 o 
   1   5  18      917.47      913.71     49.18 o 
   2   5  18      414.29      424.65     32.54 o 
   3   5  18      143.93      165.56     24.74 o 
   4   5  18     2478.23     2563.73     86.67 o 
   5   5  18      260.18      337.75     46.75 o 
   6   5  18       24.45       36.10     45.50 o 
  -5   6  18      117.52      112.41     42.48 o 
  -4   6  18      900.97      969.26     53.64 o 
  -3   6  18      359.76      345.57     34.14 o 
  -2   6  18      652.85      634.74     39.46 o 
  -1   6  18     1759.38     1889.01     87.35 o 
   0   6  18      922.61      838.59     47.18 o 
   1   6  18     1828.80     1966.92     64.14 o 
   2   6  18      443.65      464.06     39.96 o 
   3   6  18      465.29      620.52     42.83 o 
   4   6  18     1005.77     1057.16     55.03 o 
   5   6  18      196.03      227.60     42.64 o 
  -5   7  18      228.43      135.50    105.59 o 
  -4   7  18      104.44      139.24     29.43 o 
  -3   7  18      713.27      650.69     40.76 o 
  -2   7  18      317.99      346.38     30.95 o 
  -1   7  18     2094.39     2239.68     65.94 o 
   0   7  18        8.69       75.09     30.35 o 
   1   7  18     2089.74     2205.30    123.17 o 
   2   7  18      318.78      373.53     32.58 o 
   3   7  18      550.69      510.18     37.05 o 
   4   7  18      126.62      141.99     30.88 o 
   5   7  18      271.13      247.52     37.69 o 
  -4   8  18      105.85      158.53     36.47 o 
  -3   8  18      816.05      781.89     49.54 o 
  -2   8  18      774.02      750.97     45.60 o 
  -1   8  18      553.25      610.12     58.86 o 
   0   8  18        5.87      107.08     35.21 o 
   1   8  18      647.43      628.04     54.01 o 
   2   8  18      841.23      864.03     52.15 o 
   3   8  18      772.07      717.23     53.53 o 
   4   8  18      123.72      111.77     43.63 o 
  -3   9  18      471.02      440.94     70.91 o 
  -2   9  18      132.54      170.51     35.94 o 
  -1   9  18      202.84      173.86     38.94 o 
   0   9  18      146.82      195.85     39.82 o 
   1   9  18      150.56      164.91     59.04 o 
   2   9  18      193.88      281.24     48.03 o 
   3   9  18      460.29      419.74     55.90 o 
  -2  10  18       30.00      111.33     37.07 o 
  -1  10  18      190.54      202.93     40.39 o 
   0  10  18       81.59       90.72     38.61 o 
   1  10  18      151.39      216.67     60.22 o 
   2  10  18       38.34      107.35     36.16 o 
   1   0  19      502.00      591.04     57.72 o 
   2   0  19     4561.43     4213.85    171.46 o 
   3   0  19      726.18      746.52     66.48 o 
   4   0  19      614.15      569.96     61.74 o 
   5   0  19      172.12      244.12     59.68 o 
   6   0  19     1026.67     1004.06     97.38 o 
  -6   1  19      403.51      354.01    131.79 o 
  -5   1  19     1553.88     1512.82    154.87 o 
  -4   1  19      421.45      483.74     66.70 o 
  -3   1  19     2968.87     2547.47    899.23 o 
  -2   1  19      348.19      423.57     51.74 o 
  -1   1  19      396.01      374.93     75.57 o 
   0   1  19     2317.02     2131.31     53.95 o 
   1   1  19      649.70      668.55     56.88 o 
   2   1  19      371.12      447.59     81.61 o 
   3   1  19     2744.29     2688.79    128.36 o 
   4   1  19      364.23      337.82     56.08 o 
   5   1  19     1257.26     1380.35    195.18 o 
   6   1  19      426.63      549.72     81.73 o 
  -6   2  19      488.84      539.89     75.29 o 
  -5   2  19      843.75      928.20     91.11 o 
  -4   2  19      350.21      436.30     58.02 o 
  -3   2  19     1295.72     1237.95     80.37 o 
  -2   2  19      554.06      515.38     53.09 o 
  -1   2  19     2184.52     2121.14    103.82 o 
   0   2  19      167.21      158.92     16.76 o 
   1   2  19     2195.45     1951.87     88.99 o 
   2   2  19      615.27      648.49     39.23 o 
   3   2  19     1073.84     1023.35     83.22 o 
   4   2  19      379.84      357.83     58.21 o 
   5   2  19      862.70      997.39    127.27 o 
   6   2  19      470.66      537.24    143.52 o 
  -6   3  19       82.93      201.32     67.57 o 
  -5   3  19      437.41      507.57    160.62 o 
  -4   3  19     2805.63     2817.63    100.69 o 
  -3   3  19      446.34      449.21     54.90 o 
  -2   3  19      180.57      214.06     31.53 o 
  -1   3  19       27.46      100.19     37.38 o 
   0   3  19     3352.82     3236.87     70.63 o 
   1   3  19       24.86       84.79     66.77 o 
   2   3  19      166.73      163.57     24.68 o 
   3   3  19      428.78      407.38     29.65 o 
   4   3  19     2623.43     2595.75    227.72 o 
   5   3  19      346.78      383.02    111.34 o 
   6   3  19      111.35      125.47     49.52 o 
  -6   4  19     1331.16     1827.71    603.24 o 
  -5   4  19      236.93      150.50     50.61 o 
  -4   4  19       17.37      104.41     40.70 o 
  -3   4  19     1689.11     1629.00    149.08 o 
  -2   4  19     3021.04     3134.79    184.86 o 
  -1   4  19     2189.45     2097.05     68.91 o 
   0   4  19       48.61       70.61     21.26 o 
   1   4  19     1938.35     2102.44     96.49 o 
   2   4  19     3231.29     3387.34     86.30 o 
   3   4  19     1665.63     1837.49     62.39 o 
   4   4  19       12.49       72.81     48.13 o 
   5   4  19      338.34      260.70    109.62 o 
   6   4  19     1392.64     1409.47    125.95 o 
  -6   5  19       22.79       15.53     75.26 o 
  -5   5  19      591.66      690.39     82.37 o 
  -4   5  19      113.53      175.20     43.76 o 
  -3   5  19      871.92      911.74     58.12 o 
  -2   5  19       61.91       91.85     32.59 o 
  -1   5  19     5771.85     5640.21    130.74 o 
   0   5  19      359.53      353.52     31.14 o 
   1   5  19     5724.88     5916.82    169.82 o 
   2   5  19       53.70       61.74     23.17 o 
   3   5  19      694.46      762.67     44.86 o 
   4   5  19      145.67      103.26     38.77 o 
   5   5  19      669.38      590.21     81.20 o 
   6   5  19       18.14       11.22     75.62 o 
  -5   6  19      179.43      239.15     58.68 o 
  -4   6  19      180.48      219.10     37.87 o 
  -3   6  19      927.82      972.74     48.79 o 
  -2   6  19      134.89      160.65     25.92 o 
  -1   6  19      238.82      271.52     29.39 o 
   0   6  19      339.33      309.00     31.51 o 
   1   6  19      214.88      230.92     33.20 o 
   2   6  19       43.51       85.18     26.16 o 
   3   6  19     1054.15     1153.11     54.14 o 
   4   6  19      184.26      220.30     43.11 o 
   5   6  19      154.20      228.51     56.39 o 
  -5   7  19       27.73       46.64     64.41 o 
  -4   7  19      714.89      745.58     48.12 o 
  -3   7  19      419.70      333.42     30.83 o 
  -2   7  19       25.16      115.77     30.40 o 
  -1   7  19      411.08      411.30     33.32 o 
   0   7  19      442.84      529.75     37.91 o 
   1   7  19      389.94      402.95     36.67 o 
   2   7  19       38.73       54.37     34.00 o 
   3   7  19      472.80      433.45     36.88 o 
   4   7  19      684.36      779.40     55.77 o 
   5   7  19       49.77       83.69     47.58 o 
  -4   8  19       62.73       99.66     31.05 o 
  -3   8  19      388.47      330.10     42.10 o 
  -2   8  19      298.44      336.96     42.43 o 
  -1   8  19      945.68      978.16     51.83 o 
   0   8  19        3.07       51.63     34.63 o 
   1   8  19     1058.75      949.51     80.06 o 
   2   8  19      208.89      203.37     35.63 o 
   3   8  19      526.06      486.12     73.20 o 
   4   8  19       63.33       76.07     45.81 o 
  -3   9  19       63.97       82.05     32.30 o 
  -2   9  19      183.24      174.83     34.99 o 
  -1   9  19      163.86      200.03     38.70 o 
   0   9  19      972.72     1101.76     68.65 o 
   1   9  19      150.59      171.48     57.37 o 
   2   9  19      148.63      132.65     31.60 o 
   3   9  19      104.53       76.93     28.84 o 
  -2  10  19      417.82      373.46     46.89 o 
  -1  10  19       50.16      100.43     38.83 o 
   0  10  19      364.69      321.76     46.48 o 
   1  10  19       49.70      231.49     76.26 o 
   2  10  19      371.97      367.40     57.26 o 
   0   0  20     2664.32     3097.63    201.79 o 
   1   0  20     1037.18      933.18     62.36 o 
   2   0  20      828.42      898.45     71.69 o 
   3   0  20      350.42      318.94     64.72 o 
   4   0  20     1344.39     1373.73     94.82 o 
   5   0  20      448.81      443.87     69.63 o 
   6   0  20      202.45      231.45     64.29 o 
  -6   1  20     1117.01     1105.62    154.50 o 
  -5   1  20      468.60     1031.55    550.21 o 
  -4   1  20      388.38      482.99     68.01 o 
  -3   1  20      690.95      857.47     79.33 o 
  -2   1  20      264.68      283.42     45.24 o 
  -1   1  20     1163.41     1156.29     77.70 o 
   0   1  20      130.93       72.16     14.94 o 
   1   1  20     1132.67     1190.90     75.31 o 
   2   1  20      202.49      300.18     46.72 o 
   3   1  20      798.01      721.95     60.25 o 
   4   1  20      523.20      509.93     70.77 o 
   5   1  20      479.70      349.23    241.37 o 
   6   1  20     1030.01     1072.13    124.70 o 
  -6   2  20      340.25      502.03     82.56 o 
  -5   2  20      348.07      353.21     62.16 o 
  -4   2  20      369.06      460.68    300.35 o 
  -3   2  20     3367.82     3200.36    156.29 o 
  -2   2  20     1256.94     1237.67     82.61 o 
  -1   2  20     2352.37     2332.07    118.82 o 
   0   2  20       50.00       68.05     13.65 o 
   1   2  20     2395.46     2363.03    112.24 o 
   2   2  20     1458.75     1606.88     93.03 o 
   3   2  20     2835.72     2711.35    121.35 o 
   4   2  20      366.02      480.64     65.43 o 
   5   2  20      446.37      591.91     75.28 o 
   6   2  20      407.31      455.51     79.49 o 
  -6   3  20      326.33      280.22     65.31 o 
  -5   3  20      421.46      444.83     72.44 o 
  -4   3  20      416.37      463.88     66.81 o 
  -3   3  20      887.15      781.03     70.86 o 
  -2   3  20     1290.07     1215.39     81.13 o 
  -1   3  20     3084.80     2913.66     98.39 o 
   0   3  20        4.54       72.47     26.84 o 
   1   3  20     3201.40     3218.38    119.60 o 
   2   3  20     1454.19     1473.30     97.41 o 
   3   3  20      778.01      797.02     65.31 o 
   4   3  20      461.55      326.07     37.26 o 
   5   3  20      311.89      251.22     81.86 o 
   6   3  20      435.45      496.01     76.79 o 
  -6   4  20      292.77      381.70     86.31 o 
  -5   4  20      614.46      524.60     70.26 o 
  -4   4  20      408.47      477.05     50.21 o 
  -3   4  20     3136.50     3066.30    139.01 o 
  -2   4  20     1475.48     1536.40    112.37 o 
  -1   4  20      867.86      862.17     43.98 o 
   0   4  20     1329.36     1262.72     43.88 o 
   1   4  20      609.22      541.06     60.68 o 
   2   4  20     1195.39     1347.40     65.15 o 
   3   4  20     3020.00     2995.30    146.91 o 
   4   4  20      543.31      571.22     50.86 o 
   5   4  20      529.76      506.13     75.33 o 
   6   4  20      343.18      278.11     63.11 o 
  -5   5  20     1273.89     1789.46    675.51 o 
  -4   5  20      934.83      941.28     54.00 o 
  -3   5  20      159.70      109.73     42.11 o 
  -2   5  20      191.00      191.50     28.29 o 
  -1   5  20      266.19      353.65     74.41 o 
   0   5  20      823.79      814.88     43.04 o 
   1   5  20      330.00      342.51     46.57 o 
   2   5  20      159.87      169.89     33.95 o 
   3   5  20       63.62       75.83     21.68 o 
   4   5  20     1076.77     1326.16     74.01 o 
   5   5  20     1229.35     1213.65    104.31 o 
  -5   6  20      173.05      157.22     45.84 o 
  -4   6  20      147.56      128.03     26.15 o 
  -3   6  20     1034.04      971.30     48.49 o 
  -2   6  20      299.30      266.96     29.26 o 
  -1   6  20     1000.06     1095.94     51.78 o 
   0   6  20     2298.43     2278.04     74.03 o 
   1   6  20     1333.18     1337.55     83.08 o 
   2   6  20      374.47      404.59     37.51 o 
   3   6  20     1145.80     1081.95     91.95 o 
   4   6  20       85.91       92.11     27.09 o 
   5   6  20       95.58       99.61     47.63 o 
  -5   7  20       53.15       89.36     58.41 o 
  -4   7  20       87.57       66.07     26.38 o 
  -3   7  20        7.84      105.03     33.49 o 
  -2   7  20     1593.96     1610.55     54.52 o 
  -1   7  20     1017.26     1096.46     55.57 o 
   0   7  20      495.59      510.49     36.37 o 
   1   7  20      988.96     1060.72     71.52 o 
   2   7  20     1660.64     1689.52     89.09 o 
   3   7  20       32.04      100.38     40.99 o 
   4   7  20       61.00       84.75     28.90 o 
   5   7  20      102.98      132.38     42.23 o 
  -4   8  20      228.26      163.73     38.76 o 
  -3   8  20      224.10      263.06     34.42 o 
  -2   8  20      377.10      334.28     35.97 o 
  -1   8  20      724.94      793.58     48.77 o 
   0   8  20      958.87      983.35     55.57 o 
   1   8  20      603.41      516.05     64.30 o 
   2   8  20      263.80      245.11     41.90 o 
   3   8  20      270.93      220.77     44.47 o 
   4   8  20      161.47      141.11     41.36 o 
  -3   9  20      141.70      194.73     39.39 o 
  -2   9  20       41.96      113.09     41.11 o 
  -1   9  20      259.06      321.52     58.98 o 
   0   9  20      107.06      173.37     35.39 o 
   1   9  20      306.33      302.53     70.87 o 
   2   9  20       19.40      118.53     55.36 o 
   3   9  20      188.82      136.36     38.61 o 
  -1  10  20       44.86      134.44     41.04 o 
   0  10  20      260.77      258.55     41.80 o 
   1  10  20       73.77      152.36     76.03 o 
   1   0  21     6621.98     6497.49    253.20 o 
   2   0  21       88.51       72.68     30.20 o 
   3   0  21      198.23      120.53     36.17 o 
   4   0  21       61.17      117.90     51.86 o 
   5   0  21     1035.37     1187.20    100.89 o 
   6   0  21      424.18      487.08     83.64 o 
  -6   1  21     1154.25     1176.67    109.81 o 
  -5   1  21      192.37      266.77    118.08 o 
  -4   1  21      307.66      279.29     55.53 o 
  -3   1  21     2250.35     2348.52    151.38 o 
  -2   1  21     2697.91     2706.37    243.95 o 
  -1   1  21     1892.70     1754.54     98.36 o 
   0   1  21       73.09       78.26     11.62 o 
   1   1  21     2010.97     1991.63     94.49 o 
   2   1  21     2698.04     2862.89    127.42 o 
   3   1  21     2512.55     2515.58    206.16 o 
   4   1  21      321.46      309.78     56.84 o 
   5   1  21      101.63       53.66     34.56 o 
   6   1  21     1187.59     1458.13    119.50 o 
  -6   2  21        8.00      129.54     76.94 o 
  -5   2  21      246.41      228.92     54.07 o 
  -4   2  21     3301.93     3573.16    270.07 o 
  -3   2  21      262.48      257.53     75.59 o 
  -2   2  21      351.05      308.92     67.73 o 
  -1   2  21      136.49      206.78     52.25 o 
   0   2  21     1864.52     1794.37     43.56 o 
   1   2  21      120.71      184.00     46.81 o 
   2   2  21      376.53      391.29     52.27 o 
   3   2  21      302.74      296.83     48.19 o 
   4   2  21     3453.14     3372.02    155.65 o 
   5   2  21      298.10      206.39     51.93 o 
   6   2  21        3.35      101.49     63.23 o 
  -6   3  21      512.82      549.46     78.28 o 
  -5   3  21      605.87      596.98     76.13 o 
  -4   3  21      672.99      483.04     64.35 o 
  -3   3  21      436.08      485.28     59.94 o 
  -2   3  21     1270.25     1426.10     89.19 o 
  -1   3  21      520.45      635.66     97.23 o 
   0   3  21      889.03      853.78     38.89 o 
   1   3  21      520.89      422.49     48.01 o 
   2   3  21     1078.68     1172.64     81.24 o 
   3   3  21      378.62      408.22     38.81 o 
   4   3  21      689.76      639.74     76.46 o 
   5   3  21      689.70      804.43     93.10 o 
   6   3  21      683.10      728.43    184.13 o 
  -6   4  21      222.46      147.14     78.66 o 
  -5   4  21      727.43      775.77    106.92 o 
  -4   4  21      597.24      570.60     51.89 o 
  -3   4  21      269.94      225.50     52.67 o 
  -2   4  21      271.10      240.64     49.04 o 
  -1   4  21      465.37      497.79     44.28 o 
   0   4  21      818.86      877.60     42.59 o 
   1   4  21      237.80      269.25     49.67 o 
   2   4  21      246.39      289.16     37.04 o 
   3   4  21      201.97      176.74     59.85 o 
   4   4  21      551.57      446.13     88.48 o 
   5   4  21      847.53      727.51    127.87 o 
   6   4  21      212.94      220.58     63.06 o 
  -5   5  21      475.86      468.42     67.82 o 
  -4   5  21      352.74      325.75     38.61 o 
  -3   5  21        9.60        9.32     39.03 o 
  -2   5  21     3298.90     3297.82    101.30 o 
  -1   5  21       46.40      112.69     30.15 o 
   0   5  21      661.05      712.40     42.66 o 
   1   5  21       39.93      178.05     53.34 o 
   2   5  21     3304.95     3580.20    156.80 o 
   3   5  21       16.99      114.39     38.57 o 
   4   5  21      302.56      340.36     64.31 o 
   5   5  21      431.55      394.15    103.32 o 
  -5   6  21      531.83      499.54     67.74 o 
  -4   6  21      399.20      422.98     43.17 o 
  -3   6  21     1169.18     1211.52     65.79 o 
  -2   6  21      211.85      244.66     38.95 o 
  -1   6  21      330.25      273.22     31.69 o 
   0   6  21      711.01      639.90     38.67 o 
   1   6  21      417.05      493.21     59.16 o 
   2   6  21      176.32      207.36     41.90 o 
   3   6  21     1135.69     1170.38     69.92 o 
   4   6  21      373.69      337.98     75.55 o 
   5   6  21      348.64      304.01     63.31 o 
  -4   7  21      154.11      176.61     37.73 o 
  -3   7  21      211.34      218.98     29.82 o 
  -2   7  21      163.08      152.91     27.81 o 
  -1   7  21      839.24      793.60     65.91 o 
   0   7  21       23.19      110.34     30.96 o 
   1   7  21     1160.25     1039.09    206.00 o 
   2   7  21      224.55      170.04     35.80 o 
   3   7  21      244.47      280.56     41.45 o 
   4   7  21      149.28      100.02     55.19 o 
  -4   8  21      687.87      648.38     67.30 o 
  -3   8  21      215.64      239.36     33.56 o 
  -2   8  21       41.34       82.13     25.22 o 
  -1   8  21      487.66      439.09     39.92 o 
   0   8  21     1510.32     1508.44     85.95 o 
   1   8  21      552.55      435.84     64.56 o 
   2   8  21       45.93       59.44     26.94 o 
   3   8  21      252.59      312.45     66.13 o 
   4   8  21      784.97      878.46    142.01 o 
  -3   9  21      534.63      584.16     56.32 o 
  -2   9  21      895.79      903.86     65.67 o 
  -1   9  21      451.66      405.55     48.01 o 
   0   9  21       45.54       66.16     34.25 o 
   1   9  21      376.35      316.01     62.46 o 
   2   9  21      984.67     1078.39     81.64 o 
   3   9  21      554.49      613.38     63.25 o 
  -1  10  21      918.84      972.42     67.82 o 
   0  10  21      180.33      257.38     56.23 o 
   1  10  21      780.58      864.48     96.11 o 
   0   0  22     1483.19     1562.60    136.10 o 
   1   0  22      304.65      427.36    105.24 o 
   2   0  22        1.57      170.47     57.52 o 
   3   0  22     1665.54     1690.76    144.84 o 
   4   0  22     1521.04     1562.56    103.60 o 
   5   0  22     1778.65     1669.66    147.18 o 
   6   0  22       12.83      112.74    114.87 o 
  -6   1  22      588.93      540.34     84.29 o 
  -5   1  22       84.55      166.98     55.84 o 
  -4   1  22      933.56      985.18     88.06 o 
  -3   1  22     1393.50     1364.22    150.88 o 
  -2   1  22     1535.64     1629.70     93.76 o 
  -1   1  22      776.51      879.96     71.20 o 
   0   1  22     1292.03     1115.34     77.01 o 
   1   1  22     1048.05     1076.52     98.04 o 
   2   1  22     1637.42     1617.55     98.58 o 
   3   1  22     1327.34     1420.57     97.48 o 
   4   1  22      725.68      837.10     96.38 o 
   5   1  22       70.25      105.50     62.18 o 
   6   1  22      644.74      736.28     87.52 o 
  -6   2  22      316.79      187.27    152.97 o 
  -5   2  22     1058.90     1036.30    119.44 o 
  -4   2  22       68.06       61.29     46.20 o 
  -3   2  22      420.94      535.24    184.87 o 
  -2   2  22     2139.66     2233.28    121.36 o 
  -1   2  22     2345.52     2231.93    111.65 o 
   0   2  22      724.91      762.79     26.45 o 
   1   2  22     2133.21     2161.18    107.52 o 
   2   2  22     1835.17     1842.53    106.30 o 
   3   2  22      251.88      169.06     49.05 o 
   4   2  22       28.71      197.99     60.34 o 
   5   2  22     1212.69     1166.36    211.09 o 
   6   2  22      195.09      208.36     72.87 o 
  -6   3  22      373.78      363.03     74.10 o 
  -5   3  22      254.78      302.93     68.15 o 
  -4   3  22       47.77      132.40     63.74 o 
  -3   3  22     1116.54     1160.20     89.15 o 
  -2   3  22     2270.91     2285.42    141.73 o 
  -1   3  22     1532.89     1495.68     59.09 o 
   0   3  22     1095.29     1093.59     43.01 o 
   1   3  22     1523.45     1507.79    160.84 o 
   2   3  22     1744.26     1801.56    109.68 o 
   3   3  22     1347.54     1307.80     92.70 o 
   4   3  22       66.05      143.57     60.91 o 
   5   3  22      359.52      345.01    143.56 o 
   6   3  22      310.75      280.76     74.74 o 
  -5   4  22      794.63      694.98     79.80 o 
  -4   4  22     1051.86      945.81     65.38 o 
  -3   4  22      133.69       83.12     32.62 o 
  -2   4  22      240.94      152.94     89.91 o 
  -1   4  22     2262.55     2273.84    136.89 o 
   0   4  22      127.75      154.38     32.02 o 
   1   4  22     2786.75     2743.53    135.55 o 
   2   4  22      152.56      166.10     42.39 o 
   3   4  22      179.35      234.60     47.89 o 
   4   4  22      906.67      782.24     76.41 o 
   5   4  22      745.80      736.36     88.60 o 
  -5   5  22      460.64      398.41    263.97 o 
  -4   5  22      498.37      484.07     44.06 o 
  -3   5  22       83.34       69.40     29.40 o 
  -2   5  22      371.15      367.99     73.64 o 
  -1   5  22      160.46      128.50     29.91 o 
   0   5  22      511.27      543.34     39.52 o 
   1   5  22      154.48      159.00     68.76 o 
   2   5  22      378.16      392.90     62.22 o 
   3   5  22      182.45      260.79     55.51 o 
   4   5  22      601.28      566.48     69.52 o 
   5   5  22      439.66      598.14     88.90 o 
  -5   6  22      173.85      148.01     66.85 o 
  -4   6  22     1023.68      971.17     66.94 o 
  -3   6  22      500.62      553.65     41.86 o 
  -2   6  22      198.56      216.01     34.90 o 
  -1   6  22       52.34       73.00     21.34 o 
   0   6  22     1444.70     1497.29     61.13 o 
   1   6  22       28.64       91.81     65.69 o 
   2   6  22      247.39      294.07     41.32 o 
   3   6  22      485.25      384.85     54.98 o 
   4   6  22     1150.22     1358.90    115.35 o 
   5   6  22      244.48      162.80     51.64 o 
  -4   7  22      125.77      250.71     74.14 o 
  -3   7  22      489.20      473.22     41.16 o 
  -2   7  22     1021.72     1121.73     55.97 o 
  -1   7  22      423.15      353.47     32.92 o 
   0   7  22        3.11       78.55     28.59 o 
   1   7  22      440.15      474.18     74.93 o 
   2   7  22     1153.75     1149.77     65.98 o 
   3   7  22      322.17      308.82     67.40 o 
   4   7  22      134.99      162.29     44.40 o 
  -3   8  22      374.03      288.68     36.78 o 
  -2   8  22      520.94      402.50     37.67 o 
  -1   8  22      410.22      439.13     44.01 o 
   0   8  22      164.09      193.65     36.63 o 
   1   8  22      370.24      403.10     70.54 o 
   2   8  22      540.85      626.37     80.39 o 
   3   8  22      317.86      399.93     76.01 o 
  -2   9  22      251.94      198.47     38.00 o 
  -1   9  22      207.66      209.01     37.58 o 
   0   9  22       93.38      119.26     35.46 o 
   1   9  22      132.56      121.00     55.70 o 
   2   9  22      158.42      121.93     71.65 o 
   1   0  23     1141.80     1168.38     88.97 o 
   2   0  23     4396.65     4411.11    169.72 o 
   3   0  23        0.13       41.61     61.58 o 
   4   0  23      448.27      423.84     66.60 o 
   5   0  23        2.74       33.79     59.20 o 
   6   0  23       36.76       26.34     81.71 o 
  -6   1  23        9.64       13.08     73.81 o 
  -5   1  23      368.17      383.97     72.67 o 
  -4   1  23      302.77      286.21    159.54 o 
  -3   1  23      218.02      252.25     89.53 o 
  -2   1  23      620.36      737.53     74.80 o 
  -1   1  23      807.60      866.27    162.59 o 
   0   1  23     2335.26     2583.98    187.94 o 
   1   1  23      987.81     1004.84     85.81 o 
   2   1  23      563.87      648.55     72.09 o 
   3   1  23      320.30      423.98     65.61 o 
   4   1  23      225.60      195.46     66.71 o 
   5   1  23      439.11      479.49     72.60 o 
   6   1  23       16.50      117.69     82.33 o 
  -6   2  23     1120.25     1173.46    219.04 o 
  -5   2  23     1224.61     1233.06     96.41 o 
  -4   2  23      338.84      266.16     60.19 o 
  -3   2  23      277.46      285.94     54.23 o 
  -2   2  23      166.12      273.16     63.12 o 
  -1   2  23      173.03      155.94     26.87 o 
   0   2  23        0.31      134.74     47.23 o 
   1   2  23      360.62      299.97     49.11 o 
   2   2  23      178.52      166.84    108.15 o 
   3   2  23      278.03      373.77     62.47 o 
   4   2  23      306.90      239.78     59.00 o 
   5   2  23     1263.66     1416.76    114.73 o 
   6   2  23      987.29      988.56    105.55 o 
  -5   3  23      199.84      202.67     62.36 o 
  -4   3  23     2177.92     2165.64    127.26 o 
  -3   3  23       47.07      104.15     44.16 o 
  -2   3  23      179.34      287.72     81.79 o 
  -1   3  23      149.14      145.41     22.84 o 
   0   3  23     4972.92     4597.76    202.53 o 
   1   3  23      147.99      171.74    122.64 o 
   2   3  23      190.96      261.50     48.13 o 
   3   3  23       41.56      124.46     38.09 o 
   4   3  23     2044.68     1770.82    106.24 o 
   5   3  23      179.47      152.86     51.17 o 
  -5   4  23       33.21      135.04     81.39 o 
  -4   4  23      219.98      167.67     36.05 o 
  -3   4  23     1037.01     1027.58     83.89 o 
  -2   4  23     2239.03     2172.89     89.66 o 
  -1   4  23     1046.91      940.46     48.01 o 
   0   4  23      399.48      438.78     32.77 o 
   1   4  23     1006.90      949.33     75.09 o 
   2   4  23     2552.20     2592.65    126.59 o 
   3   4  23      973.76     1193.29     94.97 o 
   4   4  23      258.51      162.93    101.82 o 
   5   4  23       92.24       96.83     71.13 o 
  -5   5  23      470.16      472.99    175.65 o 
  -4   5  23      141.22      102.65     38.59 o 
  -3   5  23      288.53      306.21     60.70 o 
  -2   5  23       83.66       89.77     29.67 o 
  -1   5  23     2068.33     2034.68     72.75 o 
   0   5  23      247.41      142.98     21.48 o 
   1   5  23     1995.44     2076.60    107.97 o 
   2   5  23       72.19      101.17     55.46 o 
   3   5  23      152.08      121.18     38.32 o 
   4   5  23      143.93      117.35     68.58 o 
   5   5  23      508.63      430.18     74.89 o 
  -4   6  23       53.50       65.10     43.83 o 
  -3   6  23      626.96      598.54     44.70 o 
  -2   6  23     1042.06      989.90     62.35 o 
  -1   6  23     1279.14     1325.79     60.52 o 
   0   6  23       93.86      147.08     39.98 o 
   1   6  23     1389.28     1495.17    113.00 o 
   2   6  23      893.52      942.57     78.81 o 
   3   6  23      618.23      627.57     70.96 o 
   4   6  23       59.85      100.13     47.62 o 
  -4   7  23      758.99      813.98     60.05 o 
  -3   7  23       61.31      105.15     35.79 o 
  -2   7  23      110.22      107.54     24.18 o 
  -1   7  23       78.24       93.16     28.78 o 
   0   7  23      413.68      376.12     43.62 o 
   1   7  23       67.41       86.00     42.61 o 
   2   7  23      135.53      129.19     34.24 o 
   3   7  23       75.00       82.33     33.42 o 
   4   7  23      921.45      786.95    181.15 o 
  -3   8  23      395.96      391.00     48.46 o 
  -2   8  23      101.95      131.53     31.74 o 
  -1   8  23       35.93      188.25     49.27 o 
   0   8  23      183.25      108.77     32.96 o 
   1   8  23        4.31       14.60     57.02 o 
   2   8  23       61.28      180.76     69.27 o 
   3   8  23      291.76      354.59     75.38 o 
  -2   9  23       13.59       49.08     52.88 o 
  -1   9  23      275.97      258.03     48.49 o 
   0   9  23      352.87      386.01     55.97 o 
   1   9  23      240.38      129.70     54.10 o 
   2   9  23       12.70      122.21    108.66 o 
   0   0  24      432.17      358.65     80.07 o 
   1   0  24       32.80      102.04     91.32 o 
   2   0  24     1216.09     1165.92     89.75 o 
   3   0  24      607.09      562.01     73.42 o 
   4   0  24     1421.66     1241.27    124.23 o 
   5   0  24      498.53      657.42    228.76 o 
   6   0  24       26.31       81.49     82.71 o 
  -6   1  24      359.83      580.46    259.10 o 
  -5   1  24      724.72      612.29     84.95 o 
  -4   1  24     1375.23     1218.64     99.06 o 
  -3   1  24      133.32      265.15     80.15 o 
  -2   1  24       71.64       98.81    114.33 o 
  -1   1  24      891.21     1152.86     86.95 o 
   0   1  24     2608.28     2895.80    141.51 o 
   1   1  24      607.57      696.91     97.46 o 
   2   1  24       19.36      160.52     89.16 o 
   3   1  24      169.98      227.61     69.48 o 
   4   1  24     1597.31     1624.38    184.55 o 
   5   1  24      678.02      722.43    156.52 o 
   6   1  24      393.91      315.51     67.87 o 
  -5   2  24      118.53       92.59     60.27 o 
  -4   2  24       84.27      118.32     69.00 o 
  -3   2  24      130.43      141.41     45.48 o 
  -2   2  24     2866.38     2946.14    157.18 o 
  -1   2  24     1338.45     1379.77     68.69 o 
   0   2  24        1.38       64.62     32.50 o 
   1   2  24     1527.26     1733.69    128.69 o 
   2   2  24     3243.34     3731.05    184.81 o 
   3   2  24      104.12      117.58     45.51 o 
   4   2  24      104.61      196.18     66.23 o 
   5   2  24       63.68      151.15     80.74 o 
  -5   3  24      688.09      701.55    117.31 o 
  -4   3  24       15.63       86.14     68.80 o 
  -3   3  24      118.38      151.87     62.62 o 
  -2   3  24     1173.32     1165.24     89.01 o 
  -1   3  24     2272.03     2201.50     71.02 o 
   0   3  24     2604.80     2588.33     87.24 o 
   1   3  24     2385.07     2408.30    125.13 o 
   2   3  24     1398.29     1626.30    104.35 o 
   3   3  24       86.71       92.71     32.62 o 
   4   3  24       30.39      112.02     53.05 o 
   5   3  24      728.01     1088.62    373.62 o 
  -5   4  24        3.93      133.44     76.61 o 
  -4   4  24     1100.09      983.01    255.08 o 
  -3   4  24      270.74      311.74     56.93 o 
  -2   4  24      525.43      524.18     50.02 o 
  -1   4  24      503.29      480.59     36.33 o 
   0   4  24       92.67      125.94     44.35 o 
   1   4  24      541.30      530.92     62.92 o 
   2   4  24      587.33      694.27     76.51 o 
   3   4  24      320.24      377.96     84.45 o 
   4   4  24     1294.79     1200.64    151.24 o 
   5   4  24       15.67      107.56     69.50 o 
  -5   5  24      220.89      278.39     68.86 o 
  -4   5  24      991.49     1055.63    101.61 o 
  -3   5  24      692.58      814.18     86.19 o 
  -2   5  24      404.94      383.19     59.22 o 
  -1   5  24      178.08      210.08     30.64 o 
   0   5  24      947.24      942.99     59.22 o 
   1   5  24      163.87      259.49     56.01 o 
   2   5  24      433.43      474.87     81.96 o 
   3   5  24      564.22      582.28    104.03 o 
   4   5  24      949.39      841.78    122.90 o 
   5   5  24      210.27      230.44     76.42 o 
  -4   6  24      381.54      288.20     61.63 o 
  -3   6  24     1057.81      983.33     52.68 o 
  -2   6  24      374.36      299.84     38.84 o 
  -1   6  24       33.23       55.37     41.46 o 
   0   6  24      334.08      302.77     37.49 o 
   1   6  24       22.75      108.61     57.98 o 
   2   6  24      271.56      268.39    197.43 o 
   3   6  24      998.80      995.52    114.73 o 
   4   6  24      323.36      338.31     67.29 o 
  -4   7  24       57.24      100.48     45.37 o 
  -3   7  24       96.91      103.83     27.25 o 
  -2   7  24     1264.05     1241.46     71.10 o 
  -1   7  24      504.98      454.78     69.95 o 
   0   7  24      327.01      362.61     44.85 o 
   1   7  24      484.70      433.83     55.25 o 
   2   7  24     1136.82     1230.02    117.61 o 
   3   7  24       41.26       71.07     41.84 o 
   4   7  24       31.02       32.95     62.68 o 
  -3   8  24      348.29      220.81     36.98 o 
  -2   8  24      327.75      331.31     80.09 o 
  -1   8  24      311.47      285.84    118.43 o 
   0   8  24      281.09      209.38     83.62 o 
   1   8  24      389.01      347.24     65.07 o 
   2   8  24      260.04      214.63     60.43 o 
   3   8  24      424.92      364.49     67.30 o 
  -1   9  24      259.72      252.12     49.31 o 
   0   9  24      468.20      397.23     73.31 o 
   1   9  24      381.51      268.28    107.81 o 
   1   0  25     2391.46     2256.92    120.61 o 
   2   0  25      581.50      574.99     69.37 o 
   3   0  25      941.55      771.50     77.65 o 
   4   0  25      991.16     1107.49    181.75 o 
   5   0  25      996.82     1138.56    109.17 o 
  -5   1  25      121.79      135.49     59.04 o 
  -4   1  25        8.90      132.25     59.24 o 
  -3   1  25     1253.15     1315.64    146.16 o 
  -2   1  25     1373.52     1367.89     99.36 o 
  -1   1  25     1478.69     1442.19    105.46 o 
   0   1  25       11.53      101.83     75.62 o 
   1   1  25     1530.81     1277.69     88.02 o 
   2   1  25     1188.29     1262.11    102.89 o 
   3   1  25     1303.76     1335.62    104.51 o 
   4   1  25       13.31       43.97     44.83 o 
   5   1  25      101.12      224.98     79.01 o 
  -5   2  25       18.57      167.15    102.02 o 
  -4   2  25     2479.62     2535.82    143.48 o 
  -3   2  25       71.57      109.17     61.65 o 
  -2   2  25      592.58      543.43    130.14 o 
  -1   2  25       62.19      145.44     37.15 o 
   0   2  25     2540.37     2665.99    136.91 o 
   1   2  25       90.16      196.01     54.76 o 
   2   2  25      644.90      593.83     65.52 o 
   3   2  25       53.21       60.85     51.62 o 
   4   2  25     2711.93     2568.57    212.06 o 
   5   2  25       18.95      222.45     83.07 o 
  -5   3  25      462.42      463.02     96.12 o 
  -4   3  25      578.72      479.22     89.88 o 
  -3   3  25      688.39      642.40    131.00 o 
  -2   3  25       58.75      169.44     92.90 o 
  -1   3  25       79.13      114.73     23.84 o 
   0   3  25        1.33       84.74     46.82 o 
   1   3  25       61.94       98.22     57.73 o 
   2   3  25      124.94      231.53     59.34 o 
   3   3  25      561.23      666.24    128.20 o 
   4   3  25      623.69      615.68    114.48 o 
   5   3  25      469.61      408.82     72.41 o 
  -5   4  25      828.33      822.31     99.28 o 
  -4   4  25      165.40      251.09    137.23 o 
  -3   4  25      998.26     1145.12     96.13 o 
  -2   4  25      254.13      260.32     40.59 o 
  -1   4  25      143.48      137.07     38.24 o 
   0   4  25     1573.00     1672.89    204.40 o 
   1   4  25      199.34      250.38    102.02 o 
   2   4  25      284.97      282.47     71.82 o 
   3   4  25      933.93      966.50    135.18 o 
   4   4  25      163.72      100.61     41.60 o 
   5   4  25      688.75      750.57     90.67 o 
  -4   5  25      161.56      161.60     48.88 o 
  -3   5  25      239.95      191.22     44.64 o 
  -2   5  25     1866.93     1585.81    119.25 o 
  -1   5  25      385.99      415.10     47.68 o 
   0   5  25        4.77       82.15     51.93 o 
   1   5  25      405.18      421.31     64.09 o 
   2   5  25     2050.19     2201.09    125.13 o 
   3   5  25      232.44      200.03     83.75 o 
   4   5  25      148.99      127.01     49.54 o 
  -4   6  25      142.69      201.69     56.15 o 
  -3   6  25      649.51      575.70     63.77 o 
  -2   6  25      860.25      783.10     63.77 o 
  -1   6  25       57.47      113.19     35.08 o 
   0   6  25     1231.54     1306.35    118.72 o 
   1   6  25       35.29      160.85     72.08 o 
   2   6  25      749.23      673.40     76.49 o 
   3   6  25      683.88      729.86     83.12 o 
   4   6  25      198.34      180.21     52.74 o 
  -3   7  25      209.95      188.61     33.43 o 
  -2   7  25      200.10      123.29     34.45 o 
  -1   7  25      251.25      241.56     36.84 o 
   0   7  25        0.17       88.15     58.46 o 
   1   7  25      244.88      183.10    111.97 o 
   2   7  25      150.92      142.20    105.47 o 
   3   7  25       96.96       83.62     55.99 o 
  -2   8  25      333.23      247.09     48.49 o 
  -1   8  25       26.49      142.88     51.21 o 
   0   8  25      977.74     1082.13    113.26 o 
   1   8  25       20.09       83.75     60.23 o 
   2   8  25      353.69      278.54     64.06 o 
   0   9  25      218.27      248.93     66.87 o 
   0   0  26     1041.93      949.52    122.41 o 
   1   0  26      588.02      570.80     97.99 o 
   2   0  26     1388.50     1331.13     98.98 o 
   3   0  26      129.09      120.49     51.13 o 
   4   0  26     1946.68     1908.31    126.39 o 
   5   0  26      374.13      290.52     63.10 o 
  -5   1  26        5.59       47.55     70.24 o 
  -4   1  26      794.10      664.97     81.03 o 
  -3   1  26      639.03      866.92    109.90 o 
  -2   1  26      175.12      125.55     49.38 o 
  -1   1  26      686.23      757.82    113.93 o 
   0   1  26      264.49      262.37     55.29 o 
   1   1  26      591.64      725.14    114.98 o 
   2   1  26      135.92      120.36     82.40 o 
   3   1  26      580.35      754.78     81.83 o 
   4   1  26      591.18      545.30     82.49 o 
   5   1  26       32.07       91.38     80.99 o 
  -5   2  26      598.45      672.61     88.84 o 
  -4   2  26      196.66      175.07     55.88 o 
  -3   2  26        3.69      -23.41     60.32 o 
  -2   2  26     1153.49     1137.87     94.00 o 
  -1   2  26     1051.12     1066.51     89.30 o 
   0   2  26      108.99       97.29     33.99 o 
   1   2  26     1065.01     1009.37     81.02 o 
   2   2  26      889.68     1088.03     99.28 o 
   3   2  26       48.15      184.69     77.58 o 
   4   2  26      149.11      155.42     49.35 o 
   5   2  26      509.37      518.61     81.48 o 
  -5   3  26      141.12      217.61     65.75 o 
  -4   3  26      311.60      249.42     64.16 o 
  -3   3  26      147.97      127.34     59.38 o 
  -2   3  26     1753.79     1758.78    119.03 o 
  -1   3  26      541.92      653.29     74.19 o 
   0   3  26      192.07      228.52     45.38 o 
   1   3  26      606.91      778.59     75.43 o 
   2   3  26     1733.15     1666.48    110.55 o 
   3   3  26      236.03      286.25     59.35 o 
   4   3  26      269.41      173.84     45.03 o 
   5   3  26      196.72      149.46     58.51 o 
  -4   4  26      827.72      676.72     82.16 o 
  -3   4  26      650.76      727.41     87.06 o 
  -2   4  26      220.75      113.85     32.10 o 
  -1   4  26      226.66      295.04     58.81 o 
   0   4  26     1054.61     1184.84     88.68 o 
   1   4  26      262.53      258.82     95.85 o 
   2   4  26      261.54      309.89     60.61 o 
   3   4  26      628.27      599.03     80.77 o 
   4   4  26      705.67      648.68     92.36 o 
  -4   5  26      313.99      134.03     42.04 o 
  -3   5  26      257.28      236.67     42.41 o 
  -2   5  26      198.28      127.82     30.59 o 
  -1   5  26       51.05      157.17     45.85 o 
   0   5  26     1304.28     1345.42    143.56 o 
   1   5  26       43.77      106.51     67.17 o 
   2   5  26      179.73      177.48     93.03 o 
   3   5  26      310.85      280.97     60.25 o 
   4   5  26      260.14      168.71     54.36 o 
  -4   6  26      299.09      336.55     60.50 o 
  -3   6  26      104.81       94.22     36.02 o 
  -2   6  26       21.68      139.98     39.83 o 
  -1   6  26       71.94      150.52     45.47 o 
   0   6  26     2103.79     1976.86    106.59 o 
   1   6  26       42.38       69.51     41.48 o 
   2   6  26        0.82       82.02     58.92 o 
   3   6  26       67.55       82.01     42.93 o 
   4   6  26      330.37      268.46     66.47 o 
  -3   7  26      297.94      305.73     42.31 o 
  -2   7  26     1338.11     1331.21     70.20 o 
  -1   7  26      667.05      608.44     83.84 o 
   0   7  26      369.88      292.56    126.27 o 
   1   7  26      690.34      598.76     69.09 o 
   2   7  26     1335.97     1371.39    163.89 o 
   3   7  26      321.63      268.03     57.23 o 
  -2   8  26      328.39      284.17     58.13 o 
  -1   8  26      686.24      650.57     78.90 o 
   0   8  26     1761.85     1752.36    271.70 o 
   1   8  26      670.64      674.11     84.78 o 
   2   8  26      399.30      401.45    125.23 o 
   1   0  27      789.08      823.28     84.67 o 
   2   0  27      374.39      518.70     75.77 o 
   3   0  27      122.89      203.56     65.71 o 
   4   0  27       68.84       84.18     73.49 o 
   5   0  27      342.95      464.39     86.37 o 
  -5   1  27      204.33      148.87     53.91 o 
  -4   1  27      308.39      365.16     70.74 o 
  -3   1  27     1427.01     1326.40    103.60 o 
  -2   1  27      432.36      399.44     80.33 o 
  -1   1  27      518.83      508.44     70.76 o 
   0   1  27     1456.80     1507.31    248.06 o 
   1   1  27      384.54      380.49     63.33 o 
   2   1  27      352.54      311.88     65.29 o 
   3   1  27     1470.63     1437.70    105.10 o 
   4   1  27      370.31      294.97     65.54 o 
   5   1  27      275.59      211.17     58.01 o 
  -5   2  27      734.86      542.39     78.68 o 
  -4   2  27       62.71       72.44     48.48 o 
  -3   2  27      680.23      617.39     76.70 o 
  -2   2  27      261.78      243.95    103.52 o 
  -1   2  27      741.59      723.26     78.46 o 
   0   2  27        6.34      113.87     67.37 o 
   1   2  27      865.09     1043.13     93.72 o 
   2   2  27      233.34      322.40     69.05 o 
   3   2  27      701.05      774.86    260.37 o 
   4   2  27       84.79      167.60     68.53 o 
   5   2  27      854.60      806.40     97.35 o 
  -4   3  27     1198.97     1018.27     98.71 o 
  -3   3  27       70.40       77.93     60.26 o 
  -2   3  27      409.97      295.45    150.59 o 
  -1   3  27       87.38      107.61     61.61 o 
   0   3  27     1116.56      978.98     83.01 o 
   1   3  27      110.19      199.88    130.40 o 
   2   3  27      416.06      471.34     70.99 o 
   3   3  27       88.30      163.41     63.44 o 
   4   3  27      986.83      974.95    103.10 o 
  -4   4  27      103.32       45.45     46.43 o 
  -3   4  27      560.72      452.00     69.40 o 
  -2   4  27      957.68     1064.95    211.91 o 
  -1   4  27      313.02      438.14     72.86 o 
   0   4  27      300.11      433.88     70.50 o 
   1   4  27      363.86      475.83    114.46 o 
   2   4  27      682.73      780.55     83.72 o 
   3   4  27      596.47      546.85     74.45 o 
   4   4  27       71.69      111.69     67.20 o 
  -4   5  27      394.32      444.77    118.03 o 
  -3   5  27      176.09      131.59     35.25 o 
  -2   5  27      404.28      369.97     63.38 o 
  -1   5  27     1952.37     2138.78    126.83 o 
   0   5  27        9.99      101.38     61.39 o 
   1   5  27     1905.90     2067.66    122.98 o 
   2   5  27      407.96      399.43     67.50 o 
   3   5  27      235.17      169.04     63.43 o 
   4   5  27      380.18      596.15    116.82 o 
  -3   6  27      297.67      221.02     35.57 o 
  -2   6  27      896.40      954.34     89.91 o 
  -1   6  27      523.63      513.42     68.47 o 
   0   6  27      249.73      237.45     56.76 o 
   1   6  27      586.89      635.94     74.45 o 
   2   6  27     1130.28     1234.85     94.90 o 
   3   6  27      261.35      320.94    100.74 o 
  -2   7  27       16.72       83.46     54.84 o 
  -1   7  27       19.13       -4.28     64.75 o 
   0   7  27       79.86       64.73     32.36 o 
   1   7  27       27.85       84.03     56.68 o 
   2   7  27       36.75      137.05     65.59 o 
  -1   8  27      261.11      338.97     97.97 o 
   0   8  27       91.95      157.09     67.10 o 
   1   8  27      199.28       78.23     62.82 o 
   0   0  28     2027.05     1884.24    156.22 o 
   1   0  28      600.11      591.73     70.49 o 
   2   0  28      534.43      560.31     82.06 o 
   3   0  28      148.40      141.82     49.38 o 
   4   0  28      394.77      333.48     95.24 o 
   5   0  28     1249.09     1172.98    276.70 o 
  -5   1  28      212.27      279.87     88.52 o 
  -4   1  28      914.10      861.00    143.94 o 
  -3   1  28      669.96      659.75     85.54 o 
  -2   1  28      175.88      208.71     63.55 o 
  -1   1  28      280.37      195.14     47.41 o 
   0   1  28      964.28     1035.94     85.13 o 
   1   1  28      160.41      189.26     49.13 o 
   2   1  28      167.87      309.97     69.49 o 
   3   1  28      649.00      682.37     90.33 o 
   4   1  28      806.25      549.56     78.64 o 
   5   1  28      196.96      196.35     95.47 o 
  -4   2  28      474.73      423.22     98.90 o 
  -3   2  28      773.72      768.47     84.86 o 
  -2   2  28     2256.22     2429.83    175.49 o 
  -1   2  28      143.00       81.66     34.35 o 
   0   2  28        0.92       78.19     67.40 o 
   1   2  28      238.71      222.29     50.10 o 
   2   2  28     2102.40     2084.24    130.96 o 
   3   2  28      744.58      789.55     90.08 o 
   4   2  28      549.81      408.27     69.43 o 
  -4   3  28      266.00      176.71     66.92 o 
  -3   3  28      293.05      158.05    116.48 o 
  -2   3  28      461.63      527.15     79.84 o 
  -1   3  28      694.31      661.15     74.32 o 
   0   3  28      811.61      888.87    135.77 o 
   1   3  28      624.41      580.58     77.50 o 
   2   3  28      559.25      533.83    128.69 o 
   3   3  28      302.15      273.19     65.15 o 
   4   3  28      244.52      304.69     84.46 o 
  -4   4  28      131.57      141.35     58.09 o 
  -3   4  28      977.28     1122.14     98.53 o 
  -2   4  28      102.31       72.50     35.20 o 
  -1   4  28      737.23      865.25     83.66 o 
   0   4  28      996.62     1060.27    119.43 o 
   1   4  28      588.01      584.37     72.72 o 
   2   4  28      240.69      213.63     59.97 o 
   3   4  28      888.42      787.38     85.00 o 
   4   4  28      215.19      225.23     97.57 o 
  -3   5  28       96.55      110.50     65.24 o 
  -2   5  28       73.35       53.33     80.79 o 
  -1   5  28      300.45      282.43     64.46 o 
   0   5  28      238.18      197.78    107.21 o 
   1   5  28      209.41      172.49     49.75 o 
   2   5  28       96.96       83.80     56.76 o 
   3   5  28      102.78       94.64     52.64 o 
  -3   6  28      316.64      292.67     56.69 o 
  -2   6  28        4.72      147.71     90.10 o 
  -1   6  28      404.44      445.47     65.79 o 
   0   6  28        4.33      108.14     53.54 o 
   1   6  28      385.16      468.16    121.56 o 
   2   6  28       37.47       45.57     39.40 o 
   3   6  28      377.38      320.15     65.58 o 
  -2   7  28       96.57      129.88     58.05 o 
  -1   7  28      379.78      312.94     59.62 o 
   0   7  28        5.61      -13.43     55.73 o 
   1   7  28      358.18      234.19    108.86 o 
   2   7  28       41.35      143.59    105.56 o 
   1   0  29     1899.12     1804.61    109.79 o 
   2   0  29      272.82      206.88     63.29 o 
   3   0  29      174.78      119.53     54.89 o 
   4   0  29      136.49      140.36     43.85 o 
  -4   1  29       32.28      102.23     69.57 o 
  -3   1  29      615.48      695.20    120.13 o 
  -2   1  29      744.69      759.16    113.81 o 
  -1   1  29      903.63      965.33     92.76 o 
   0   1  29      290.35      392.72     64.92 o 
   1   1  29     1010.10     1036.44     96.71 o 
   2   1  29     1073.36     1038.19     99.79 o 
   3   1  29      548.78      458.56     71.08 o 
   4   1  29       50.75      127.51     71.11 o 
  -4   2  29      795.38     1009.24    111.28 o 
  -3   2  29      248.35      252.56     62.41 o 
  -2   2  29       22.90      158.45     70.23 o 
  -1   2  29      159.56      157.56     54.88 o 
   0   2  29      428.25      468.40     76.27 o 
   1   2  29      148.67      223.30     66.60 o 
   2   2  29       22.21       83.04     53.63 o 
   3   2  29      160.59      151.79     84.96 o 
   4   2  29      837.62      900.10    230.89 o 
  -4   3  29      232.06      218.90    101.49 o 
  -3   3  29      542.10      431.34     78.64 o 
  -2   3  29       13.45      129.66     66.34 o 
  -1   3  29     1618.40     1518.28    109.31 o 
   0   3  29       88.10       99.16     44.07 o 
   1   3  29     1253.49     1391.20    105.12 o 
   2   3  29       46.61       48.58     75.01 o 
   3   3  29      388.71      313.52     67.76 o 
   4   3  29      186.46      117.40     91.42 o 
  -4   4  29      238.36      125.91     62.38 o 
  -3   4  29      483.50      568.86    139.26 o 
  -2   4  29       38.08       86.40     83.09 o 
  -1   4  29     1011.65     1099.83    121.70 o 
   0   4  29      368.86      435.41     65.26 o 
   1   4  29     1106.40     1085.73     93.87 o 
   2   4  29       32.65       91.16     47.94 o 
   3   4  29      423.29      445.16     75.61 o 
   4   4  29      282.18      263.90     80.12 o 
  -3   5  29       23.67      103.53     63.00 o 
  -2   5  29      670.11      807.52    135.74 o 
  -1   5  29      292.84      223.37     48.54 o 
   0   5  29       63.02      223.20     79.35 o 
   1   5  29      324.02      344.59    118.51 o 
   2   5  29      647.89      792.08     91.11 o 
   3   5  29       21.04      127.79     52.55 o 
  -2   6  29       57.58       99.09     67.56 o 
  -1   6  29      326.09      337.93    146.29 o 
   0   6  29      302.02      301.52     93.98 o 
   1   6  29      299.03      236.19     44.98 o 
   2   6  29       35.05       95.95     68.40 o 
  -1   7  29      473.42      351.18     60.42 o 
   0   7  29       81.60       60.50     38.73 o 
   1   7  29      497.61      444.26    115.77 o 
   0   0  30      901.44     1015.20    135.86 o 
   1   0  30      370.18      378.91     67.00 o 
   2   0  30      333.57      269.64    127.51 o 
   3   0  30      180.47      172.38     58.88 o 
   4   0  30      870.66     1021.57    109.28 o 
  -4   1  30      129.25      132.16     59.04 o 
  -3   1  30      643.25      666.21     90.10 o 
  -2   1  30       72.40       86.42     73.35 o 
  -1   1  30      661.88      708.24    112.83 o 
   0   1  30       65.51       74.50     42.35 o 
   1   1  30      787.50      677.86    104.58 o 
   2   1  30       14.70       73.80     89.82 o 
   3   1  30      590.86      655.51     84.84 o 
   4   1  30      125.72      129.33     82.55 o 
  -4   2  30      376.30      428.34     77.05 o 
  -3   2  30      158.14      209.81     70.01 o 
  -2   2  30      131.69      131.86     56.48 o 
  -1   2  30     1342.75     1476.16    111.87 o 
   0   2  30      428.12      471.68     73.32 o 
   1   2  30     1418.99     1580.77    116.20 o 
   2   2  30      134.63       53.61     49.96 o 
   3   2  30       68.16      197.50     71.49 o 
   4   2  30      510.21      600.51     86.75 o 
  -4   3  30       81.67       85.23     68.31 o 
  -3   3  30      361.66      284.69    161.82 o 
  -2   3  30      879.53     1162.45    110.46 o 
  -1   3  30      349.12      336.37     70.39 o 
   0   3  30       31.15       11.06     62.82 o 
   1   3  30      266.60      125.10     49.20 o 
   2   3  30     1054.30      926.59     94.45 o 
   3   3  30      425.01      327.39     66.83 o 
   4   3  30       80.79      179.01     79.61 o 
  -3   4  30      995.76      968.60     98.05 o 
  -2   4  30      269.36      234.62     64.41 o 
  -1   4  30       47.87      119.73     81.17 o 
   0   4  30      430.73      444.73     68.15 o 
   1   4  30       14.93      156.24     76.19 o 
   2   4  30      253.62      204.98     62.01 o 
   3   4  30     1099.69      997.80    102.20 o 
  -3   5  30      212.69      160.38     66.58 o 
  -2   5  30      143.49      127.02     48.76 o 
   0   5  30      691.89      780.50     86.40 o 
   2   5  30      128.23      103.44     64.52 o 
   3   5  30      142.77       78.07     41.63 o 
  -2   6  30      640.07      569.09    122.03 o 
  -1   6  30      132.26      142.08     47.66 o 
   0   6  30      266.98      366.04     63.16 o 
   1   6  30       70.08       98.63     50.45 o 
   2   6  30      562.67      473.30     76.75 o 
   1   0  31      705.81      889.97    163.48 o 
   2   0  31     1032.61     1108.39    114.12 o 
   3   0  31      103.75      119.85     55.12 o 
   4   0  31       30.75      114.03     71.49 o 
  -4   1  31      379.16      427.72     88.80 o 
  -3   1  31      994.23     1223.48    119.54 o 
  -2   1  31       79.77      178.71     76.38 o 
  -1   1  31      652.90      623.98     76.98 o 
   0   1  31      269.13      234.30    118.05 o 
   1   1  31      485.19      388.86     72.84 o 
   2   1  31       90.42      152.18     72.29 o 
   3   1  31     1125.45     1190.14    110.05 o 
   4   1  31      412.49      350.86     77.98 o 
  -3   2  31      401.42      530.20    236.32 o 
  -2   2  31       32.53       34.09     47.53 o 
  -1   2  31     1104.32     1020.70    182.12 o 
   0   2  31       65.32      111.70     46.58 o 
   1   2  31     1314.20     1255.00    104.69 o 
   2   2  31       19.94       96.75     68.62 o 
   3   2  31      512.69      446.16     77.83 o 
  -3   3  31      121.44      117.90     61.99 o 
  -2   3  31      111.94      101.28     49.13 o 
  -1   3  31      106.29      169.06     64.85 o 
   0   3  31      571.14      631.10     80.77 o 
   1   3  31       84.57      177.52     73.03 o 
   2   3  31      111.17      154.22     70.96 o 
   3   3  31      189.93      221.83     87.12 o 
  -3   4  31      111.79       36.58     72.77 o 
  -2   4  31      910.47      815.22    117.26 o 
  -1   4  31      146.51      132.04     48.51 o 
   0   4  31      240.99      310.20     64.20 o 
   1   4  31      134.78       80.71     45.47 o 
   2   4  31      705.93      616.60     85.91 o 
   3   4  31      112.79      111.18     66.41 o 
  -2   5  31      158.59      227.09    149.69 o 
  -1   5  31       65.37      125.01     65.20 o 
   0   5  31        2.02       81.09     64.29 o 
   1   5  31      163.79      107.04     47.62 o 
   2   5  31      196.24      202.19     57.31 o 
  -1   6  31      220.24      218.33     83.45 o 
   0   6  31      367.87      318.11     62.79 o 
   1   6  31      234.32      184.29     57.08 o 
   0   0  32      776.05      606.07    111.55 o 
   1   0  32      846.60      688.29    214.98 o 
   2   0  32       93.67       78.28     71.96 o 
   3   0  32      585.16      633.84     97.88 o 
  -3   1  32      589.14      432.64     87.99 o 
  -2   1  32      499.63      466.31     84.28 o 
  -1   1  32       75.37      210.75     91.97 o 
   0   1  32      931.90      960.98    110.15 o 
   1   1  32       20.78       28.89     58.80 o 
   2   1  32      512.95      458.16     84.54 o 
   3   1  32      538.01      425.52     78.32 o 
  -3   2  32      217.38      514.57     97.96 o 
  -2   2  32      259.40      361.06    117.95 o 
  -1   2  32        5.63      127.75     85.59 o 
   0   2  32        0.12       54.29     49.49 o 
   1   2  32        2.19      106.59     75.95 o 
   2   2  32      352.34      331.16     68.84 o 
   3   2  32      164.00      155.42     53.20 o 
  -3   3  32      237.63      233.07     75.15 o 
  -2   3  32      102.48      119.67     48.75 o 
  -1   3  32     1052.64      962.72     94.97 o 
   0   3  32       11.55       61.41     52.01 o 
   1   3  32      915.53      970.61     96.47 o 
   2   3  32       89.46       44.68     68.33 o 
   3   3  32      326.47      386.99     76.10 o 
  -2   4  32      128.37      121.95     48.58 o 
  -1   4  32      456.47      424.31     73.75 o 
   0   4  32       70.34       83.83     35.72 o 
   1   4  32      551.66      630.79    126.66 o 
   2   4  32      118.33      117.65     67.08 o 
  -1   5  32      241.01      312.11     62.04 o 
   0   5  32      114.13      132.64     57.19 o 
   1   5  32      248.54      163.83     55.63 o 
   1   0  33       54.03      154.57     76.99 o 
   2   0  33      272.46      253.92    184.23 o 
   3   0  33      306.37      392.78     79.07 o 
  -3   1  33       24.33      136.21     86.71 o 
  -2   1  33      622.04      540.23     84.60 o 
  -1   1  33       16.67      120.61     65.93 o 
   0   1  33      429.71      477.34    102.84 o 
   1   1  33       12.61      109.78     62.59 o 
   2   1  33      728.67      733.50     97.57 o 
   3   1  33       36.29      165.25     65.01 o 
  -2   2  33      190.81      159.81     47.94 o 
  -1   2  33      132.11      213.46     68.67 o 
   0   2  33     1418.61     1441.78    112.19 o 
   1   2  33      189.85      203.89     74.70 o 
   2   2  33      152.95      221.91     76.94 o 
  -2   3  33       37.76       51.60     48.08 o 
  -1   3  33      580.98      544.42     80.60 o 
   0   3  33      580.11      720.16    125.71 o 
   1   3  33      492.70      460.47     76.04 o 
   2   3  33       56.36      135.55     78.57 o 
  -1   4  33      322.66      355.80     68.30 o 
   0   4  33      271.64      493.06     82.80 o 
   1   4  33      386.68      428.35     75.57 o 
   0   0  34     1293.97     1235.69    158.82 o 
   1   0  34       63.48      164.38     85.40 o 
   2   0  34      250.21      299.66     71.49 o 
  -2   1  34      369.60      380.67     77.37 o 
  -1   1  34     1029.31     1028.03    102.28 o 
   0   1  34       39.26      152.07     85.64 o 
   1   1  34      791.31      693.31     89.15 o 
   2   1  34      275.26      156.41     65.89 o 
  -2   2  34       26.99       85.97     73.96 o 
  -1   2  34      540.77      616.62     86.49 o 
   0   2  34       11.34      135.10     65.28 o 
   1   2  34      574.45      608.63    137.64 o 
   2   2  34       28.56      149.08     81.16 o 
  -1   3  34      157.52      147.91     49.87 o 
   0   3  34       80.33      145.51     72.82 o 
   1   3  34      120.81      107.46     59.71 o 
   0   4  34      321.72      269.00     61.51 o 
   1   0  35        4.23      136.28     76.72 o 
  -1   1  35      412.77      589.72     87.35 o 
   0   1  35      484.64      674.55     94.05 o 
   1   1  35      336.16      385.97    223.53 o 
  -1   2  35      151.54      247.10     79.73 o 
   0   2  35      170.85      167.17     52.24 o 
   1   2  35      228.21      188.47    122.93 o 
                                                 
